# Supplementary material for: Molecular changes during progression from nonmuscle invasive to advanced urothelial carcinoma
Source: Int J Cancer. 2019 Nov 14;146(9):2636–47. doi: 10.1002/ijc.32737 (PMC7079000; doi:10.1002/ijc.32737)
Supplement: Supplementary file 6 — Table S1 Supporting InfoItem [file IJC-146-2636-s006.xlsx]

## Sheet: Table S1
Patient_ID	Tumor_Number	Prim_Rec_Prog	Sex	GEO_ID	ID_Previous_Study	Subtype_IHC	Subtype_LundTax_RNA	Consensus_Subtype_RNA	Subtype_Shifts	DNA_yield_ng	ESTIMATE_purity	FGFR3mut	PIK3CAmut	TERTmut	p53_IHC_Pattern	p53_IHC_Concordance	p53_IHC_Summary	Months_from_Primary	Progression_type	Stage	Grade_WHO1999	Grade_WHO2004	Concomittant_CIS	Variant_histology_divergent_differentiation	Substage_T1_m/e	Substage_T1_abc	Muscularis_Incl	IVT_Type	Comment_IHC_Classification	CCNB1_Score	CCND1_Score	CDH1_Score	EPCAM_Score	ERBB2_Score	FGFR3_Score	FOXA1_Score	GATA3_Score	KRT14_Score	KRT5_Score	p16_Score	RB1_Score	TUBB2B_Score	VIM_Score	ZEB2_Score
1	1	primary	MALE	PROG_001	PMID:25770486	Uro	UroC	Lum-P		3161.86	0.853498	wt	wt	C228T	WT	conc	WT	0		T1	G3	HG	No		m	a	Yes			1.5	0.25	3	2	2	3	0.5	1.8	0	0.15	1	0.85	1.5	0	0
1	2	rec	MALE	PROG_002		Uro	ScNE	Stroma-rich	Uro > ScNE (RNA)	3076.32	0.767889	wt	wt	wt	WT	conc	WT	1.7		T1	G3	HG	No		N/A	N/A	Yes			1	0.45	3	3	0	0	3	0.15	0	0.1	1	0.8	1	0	0
1	3	rec	MALE	PROG_003		Uro	UroA-Prog	Lum-P	ScNE > Uro (RNA)	17075.8	0.903983	R248C	wt	wt	WT	conc	WT	9.8		T1	G3	HG	No		m	a	No			2.5	0	3	3	2	2	0	2.7	0	0	1	0.85	0.5	0	0
1	4	rec	MALE	PROG_004		Uro	UroC	Lum-P		7106.84	0.924933	wt	wt	C228T	WT	conc	WT	22.4		T1	G3	HG	No		e	c	Yes			3	0	3	3	2	1	0	2.7	0.15	0.1	1	0.9	1.5	0	0
1	5	prog	MALE	PROG_005		Ba/Sq	Ba/Sq	Basal/Squamous	Uro > Ba/Sq (RNA+IHC)	1972.62	0.69065	wt	wt	C228T	WT	conc	WT	26.3	MIBC	T2	G3	HG	No		N/A	N/A	Yes	No BCG		2.5	0.8	1	0	0	1	0	1.6	2.7	2.1	1.5	0.55	3	0	0
2	1	primary	FEMALE	PROG_006		GU	GU	Lum-U		1597.7	0.913897	R248C	wt	wt	OE	conc	ALT	0		T1	G3	HG	No		m	a	No			2.5	0	3	3	1.5	1	0.5	1.7	0	0	2	0	1	0	0
2	2	rec	FEMALE	N/A		N/A	N/A	N/A		0	N/A	N/A	N/A	N/A	N/A	N/A	N/A	2.7		N/A	N/A	N/A	N/A		N/A	N/A	N/A			N/A	N/A	N/A	N/A	N/A	N/A	N/A	N/A	N/A	N/A	N/A	N/A	N/A	N/A	N/A
2	3	rec	FEMALE	PROG_007		GU	GU	Lum-U		5434	0.824345	wt	wt	C228T_C242T	OE	conc	ALT	6.7		T1	G3	HG	No		m	a	No			3	0	1.75	3	1	1.5	1.55	2.7	0	0	2.5	0	1.5	0	0
2	4	rec	FEMALE	PROG_008		GU	UroC	Lum-U		9733.1	0.894152	wt	wt	wt	OE	conc	ALT	15.3		T1	G3	HG	No		m	b	Yes			2.5	0	2.5	3	1	2	1.5	2.7	0	0	1	0	0	0	0
2	5	prog	FEMALE	PROG_009		GU	UroC	Lum-P		8193.64	0.958453	wt	wt	wt	OE	conc	ALT	19.3	MIBC	T2	G3	HG	No		m	a	Yes	BCG		3.5	0	3	3	1.5	2	3	2.7	0	0	2.5	0	0	0	0
3	1	primary	MALE	PROG_010	PMID:25770486	Uro	UroC	Lum-NS		639.86	0.656272	S249C	wt	C228T	WT	conc	WT	0		T1	G3	HG	No		m	a	Yes			2.5	0.55	3	3	1.5	1.5	0	2	0	0.1	1.75	0.85	0	0	0
3	2	rec	MALE	N/A		N/A	N/A	N/A		220.74	N/A	wt	wt	wt	WT	N/A	WT	4.1		T1	G3	HG	No		m	a	Yes			0	N/A	3	3	0	N/A	2	1.8	0	0.6	N/A	N/A	0	0	0
3	3	rec	MALE	N/A		N/A	N/A	N/A		0	N/A	N/A	N/A	N/A	WT	N/A	WT	9.6		Ta	G2	HG	No		N/A	N/A	No			0	N/A	N/A	3	N/A	N/A	N/A	0.3	N/A	1	N/A	0.6	0	0	1
3	4	rec	MALE	N/A		Uro	N/A	N/A		0	N/A	N/A	N/A	N/A	WT	N/A	WT	22.1		Ta	G2	HG	No		N/A	N/A	No			3	0	3	3	2	1	0	2.7	0	0	2	0.9	0	0.1	0
3	5	prog	MALE	PROG_011		Uro	UroC	Lum-NS		4601.22	0.810276	wt	wt	C228T_C242T	WT	conc	WT	22.8	MIBC	T4	G3	HG	No		N/A	N/A	Yes	MMC no BCG		2.5	0	3	3	1	1	0	2.25	0	0	2	0.9	0	0	0
4	1	primary	MALE	PROG_012	PMID:25770486	GU	GU	Lum-U		10013.6	0.845906	wt	wt	C228T	OE	conc	ALT	0		T1	G3	HG	No		e	b	No			3.5	0	3	3	1.5	0	1	2.55	0	0	2.5	0	0	0	0
4	2	rec	MALE	N/A		GU	N/A	N/A		3149.9	N/A	wt	wt	C228T	OE	conc	ALT	22		T1	G3	HG	No		e	c	No			4.5	0	3	2.5	1	0	2	2.55	0	0	1.5	0	0	0.2	0.5
4	3	prog	MALE	PROG_013		Sc/NE	ScNE	Basal/Squamous	GU > ScNE (RNA+IHC)	2369.64	0.687236	S249C	wt	C228T	OE	conc	ALT	26.6	M+	T1	G3	HG	No		e	c	Yes	No BCG		2.5	0.1	1.3	3	0	0.5	1	0.8	0	0	2.5	0	1	0	1
5	1	primary	MALE	N/A	PMID:22553347 (UC_0199_1)	Uro	UroA-Prog	N/A		0	N/A	S249C	E542K	C228T_C250T	OE	conc	ALT	0		T1	G3	HG	Yes		N/A	N/A	Yes			3	0.35	3	3	1.5	2.5	2.5	2.1	0	0.1	0.5	0.85	0	0	0
5	2	rec	MALE	N/A		Uro	N/A	N/A		0	N/A	S249C	E542K	C228T	WT	N/A	WT	4.7		Ta	G3	HG	Yes		N/A	N/A	Yes			1.5	0	3	2.5	1	1.35	1.5	2.25	0	0.05	1	0.9	0.5	0	0
5	3	prog	MALE	PROG_014		Uro	UroC	Lum-NS		3450.98	0.853966	wt	E542K	C228T	OE	conc	ALT	10.6	MIBC	T2	G3	HG	No		N/A	N/A	Yes	BCG		2	0.75	3	1	2	1	2.5	1.8	0	0	1	0.85	0	0	0
6	1	primary	FEMALE	PROG_015	PMID:25770486	Uro	UroA-Prog	Lum-P		16186.6	0.926692	R248C	wt	C228T	WT	conc	WT	0		T1	G3	HG	No		m	b	No			3	1.4	3	3	1	2.5	0.5	1.7	0	0.05	1.5	0.75	0	0	0
6	2	rec	FEMALE	PROG_016		Uro	UroA-Prog	Lum-P		7195.76	0.885909	R248C	wt	C228T	WT	conc	WT	0.7		T1	G3	HG	No		e	c	No			2.5	0.5	3	3	1	2	0.5	1.8	0	0	2	0.8	0	0	0
6	3	rec	FEMALE	PROG_017		Uro	UroA-Prog	Lum-P		6728.28	0.928151	R248C	wt	C228T	WT	conc	WT	2.3		T1	G3	HG	No		m	b	Yes			2.5	0.5	3	3	1.5	2.5	2	2.25	0	0.1	0	0.6	0	0.1	0
6	4	prog	FEMALE	PROG_018		Uro	UroA-Prog	Lum-P		7480.98	0.941592	R248C	wt	C228T	WT	conc	WT	6.7	MIBC	T2	G3	HG	No		N/A	N/A	Yes	BCG		2.5	0.95	2.5	3	1	3	0.5	1.7	0.15	0	1.5	0.8	0	0	0
7	1	primary	MALE	PROG_019		Uro	UroA-Prog	Lum-P		12556.2	0.939334	wt	wt	C228T	WT	conc	WT	0		T1	G3	HG	No		m	a	Yes			1.5	1.5	3	3	2	1.5	1	0.8	0.15	0.15	1	0.85	2	0	0
7	2	rec	MALE	N/A		Uro	N/A	N/A		0	N/A	N/A	N/A	N/A	WT	conc	WT	8.9		T1	G3	HG	No		N/A	N/A	Yes			1.5	2.7	3	1.5	1	3	0.5	1.8	0.3	0	0.5	0.9	0	0	1
7	3	prog	MALE	PROG_020		Uro	UroC	Lum-NS		3855.02	0.696378	wt	wt	C228T	WT	conc	WT	13.9	MIBC	T2	G3	HG	No		N/A	N/A	Yes	BCG		3	1.6	3	3	1	3	0.5	0.7	0	0	0.5	0.85	1.5	0	0
8	1	primary	MALE	N/A		N/A	N/A	N/A		0	N/A	N/A	N/A	N/A	N/A	N/A	N/A	0		Ta	G3	HG	Yes		N/A	N/A	Yes			N/A	N/A	N/A	N/A	N/A	N/A	N/A	N/A	N/A	N/A	N/A	N/A	N/A	N/A	N/A
8	2	rec	MALE	PROG_021		Uro	UroA-Prog	Lum-NS		4221.88	0.663409	wt	wt	C228T	WT	N/A	WT	12.1		T1	G3	HG	No	Squamous differentiation	N/A	N/A	Yes			1	1	3	2.5	1.5	0	1.5	2.25	0	0.2	1	0.85	0	0	0
8	3	rec	MALE	N/A		N/A	N/A	N/A		0	N/A	N/A	N/A	N/A	N/A	N/A	N/A	20		Ta	G2	HG	No		N/A	N/A	N/A			N/A	N/A	N/A	N/A	N/A	N/A	N/A	N/A	N/A	N/A	N/A	N/A	N/A	N/A	N/A
8	4	prog	MALE	PROG_022		Uro	UroA-Prog	Lum-P		8421.4	0.797326	wt	wt	C228T	WT	conc	WT	42.7	MIBC	T3M1	G3	HG	No		N/A	N/A	Yes	BCG		1.5	0.6	2.1	1.35	1	1	0.5	0.7	0.1	0.6	1	0.75	0	0	0
9	1	primary	MALE	PROG_023		Uro	UroA-Prog	Lum-P		7506.72	0.827486	S249C	wt	C228T	WT	conc	WT	0		T1	G3	HG	No		e	c	Yes			2	0.7	3	2.5	1.5	2	0	0.95	0.15	0.2	0.5	0.85	1.5	0	0.5
9	2	rec	MALE	PROG_024		Uro	UroB	Lum-P		1419.86	0.692561	S249C	wt	C228T	WT	N/A	WT	1.5		T1	G3	HG	No		e	c	Yes			2.5	0.6	2.4	1.3	1	0	0	0.15	0.75	0.45	1	0.8	0	0	0.5
9	3	prog	MALE	PROG_025		Uro	UroC	Lum-NS		4934.54	0.749989	wt	wt	C228T	WT	conc	WT	55	MIBC	T2	G3	HG	No	Squamous differentiation	N/A	N/A	Yes	No BCG		3	0	3	3	1	2	0	1.7	0	0	0.5	0.8	1	0	0
10	1	primary	MALE	PROG_026		Uro	UroA-Prog	Lum-P		7120.62	0.819622	wt	wt	C228T	WT	conc	WT	0		N/A	N/A	N/A	N/A		N/A	N/A	N/A			1	0.45	3	3	2	1.6	3	0.85	0	0.75	0	0.8	0	0	0
10	2	rec	MALE	N/A		Uro	N/A	N/A		0	N/A	N/A	N/A	N/A	WT	conc	WT	7.8		Ta	G2	HG	No		N/A	N/A	No			1	0.4	3	3	2	0.5	1.5	0.5	0	0.35	0	0.35	0.5	0.05	0
10	3	rec	MALE	PROG_027		Uro	UroB	Stroma-rich		1185.34	0.787921	wt	wt	C228T	WT	conc	WT	12.7		T1	G2	HG	No		e	c	Yes			1	0.05	3	1.35	2	1	1	0.4	0	0.55	0	0.55	0	0	0
10	4	rec	MALE	PROG_028		Uro	UroA-Prog	Lum-P		2023.06	0.962987	wt	wt	C228T	WT	conc	WT	18.6		Ta	G2	LG	No		N/A	N/A	Yes			1.5	1	3	3	2	1.5	2.5	1.5	0.25	1	0	0.75	0	0	0
10	5	rec	MALE	PROG_029		Uro	UroA-Prog	Lum-P		4566.38	0.972614	wt	wt	C228T	WT	conc	WT	23.5		Ta	G3	HG	No		N/A	N/A	Yes			1.5	0.6	3	3	1.5	1	3	1.9	0	0.3	1	0.85	0	0	0
10	6	rec	MALE	PROG_030		Uro	UroB	Lum-P		1181.44	0.828887	Y375C	wt	N/A	WT	conc	WT	27.2		Ta	G2	LG	No		N/A	N/A	No			2	0.7	3	3	2	3	2	1.1	0	0.75	0	0.9	0	0	0
10	7	rec	MALE	PROG_031		Uro	UroA-Prog	Lum-P		1614.08	0.971032	Y375C	wt	C228T	WT	conc	WT	33.6		Ta	G2	LG	No		N/A	N/A	Yes			1	0.6	3	3	1	2.5	3	1.8	0	1.2	0.5	0.85	0	0	0
10	8	prog	MALE	N/A		N/A	N/A	N/A		0	N/A	N/A	N/A	N/A	N/A	N/A	N/A	39.2	M+	T1M1	G3	HG	No		e	c	No	BCG x2		N/A	N/A	N/A	N/A	N/A	N/A	N/A	N/A	N/A	N/A	N/A	N/A	N/A	N/A	N/A
11	1	primary	MALE	PROG_032		GU	GU	Lum-U		4910.62	0.858866	wt	wt	C228T	OE	conc	ALT	0		T1	G3	HG	No		e	b	Yes			2.5	0	2.55	3	1	0	0.5	2.15	0	0	1.5	0	0.5	0	0
11	2	rec	MALE	PROG_033		GU	GU	Lum-U		5063.24	0.927354	wt	wt	C228T	OE	conc	ALT	1.4		T1	G3	HG	No		e	c	Yes			3.5	0	3	3	2	0	0.5	2.7	0	0	2.5	0	0.5	0	0
11	3	rec	MALE	PROG_034		GU	GU	Lum-U		2302.04	0.913818	wt	wt	C228T	OE	conc	ALT	6.5		Ta	G2	HG	No		N/A	N/A	N/A			3.5	0	3	3	1	0	0.5	2.7	0	0	2.5	0	2.5	0	0
11	4	prog	MALE	N/A		N/A	N/A	N/A		0	N/A	N/A	N/A	N/A	N/A	N/A	N/A	9.8	MIBC	T2	G3	HG	No		N/A	N/A	N/A	No BCG		N/A	N/A	N/A	N/A	N/A	N/A	N/A	N/A	N/A	N/A	N/A	N/A	N/A	N/A	N/A
12	1	primary	MALE	PROG_035		Uro	UroA-Prog	Lum-P		5473	0.959847	R248C	wt	C228T	WT	conc	WT	0		Ta	G3	HG	No		N/A	N/A	Yes			2	0.2	3	3	2	2.25	2.5	0.75	0	0	1.5	0.4	0	0	0
12	2	rec	MALE	N/A		Uro	N/A	N/A		0	N/A	N/A	N/A	N/A	WT	N/A	WT	3.2		Ta	G2	HG	No		N/A	N/A	Yes			1	0.7	3	3	1	2	3	2.7	0	0	1	0.8	0	0	0
12	3	rec	MALE	N/A		Uro	N/A	N/A		0	N/A	N/A	N/A	N/A	WT	N/A	WT	7.1		Ta	G2	HG	No		N/A	N/A	No			2	0.2	3	3	1	3	3	0.3	0.4	0	1	0.6	0	0	0
12	4	rec	MALE	PROG_036		Uro	UroC	Lum-NS		1709.24	0.749192	wt	wt	C228T	WT	conc	WT	10.8		T1	G3	HG	No		m	a	Yes			2	0.5	3	3	1.5	2	1	2.25	0.2	0	0.5	0.85	0	0	0
12	5	prog	MALE	N/A		N/A	N/A	N/A		0	N/A	N/A	N/A	N/A	N/A	N/A	N/A	14.3	T1 + cispd (Palliative TUR-B)	Tis	G3	N/A	Yes		N/A	N/A	Yes	No BCG		N/A	N/A	N/A	N/A	N/A	N/A	N/A	N/A	N/A	N/A	N/A	N/A	N/A	N/A	N/A
13	1	primary	MALE	PROG_037		Uro	UroC	Lum-U		3115.84	0.86793	wt	wt	wt	WT	conc	WT	0		T1	G3	HG	No		m	a	Yes			2	0.85	3	2	1	0.5	2	2.25	0	0	0.05	0.75	0	0	0
13	2	rec	MALE	PROG_038		GU	UroC	Lum-NS		652.34	0.776668	wt	wt	wt	OE_WT	dis	DIS	5.1		T1	G3	HG	No		e	b	Yes			1	0.45	2.5	1.5	0	0	0.5	1.2	0	0.5	1	0.4	0	0	0
13	3	rec	MALE	N/A		Uro	N/A	N/A		416.26	N/A	wt	wt	wt	WT	N/A	WT	9.7		T1	G3	HG	No		e	b	Yes			0.5	0.7	2.4	3	N/A	1	2	2.7	0	0	1	0.6	N/A	0.6	0
13	4	prog	MALE	PROG_039		GU	UroB	Stroma-rich		297.44	0.614717	wt	wt	wt	WT	conc	WT	22	MIBC	T2	G3	HG	No		N/A	N/A	Yes	BCG		1.5	0.85	3	2	0.5	0	0.5	0.2	0	0.45	1	0.3	0.5	0.25	0
14	1	primary	MALE	PROG_040	PMID:25770486	Uro	UroA-Prog	Lum-P		12465.2	0.897941	Y375C	H1047R	C228T	WT	conc	WT	0		T1	G3	HG	No		m	b	Yes			2	1.2	3	3	1.5	2.5	2.5	2.6	0	0.2	1	0.85	0	0	0
14	2	rec	MALE	N/A		N/A	N/A	N/A		0	N/A	N/A	N/A	N/A	N/A	N/A	N/A	9.9		Ta	G2	HG	Yes		N/A	N/A	No			N/A	N/A	N/A	N/A	N/A	N/A	N/A	N/A	N/A	N/A	N/A	N/A	N/A	N/A	N/A
14	3	prog	MALE	PROG_041		Ba/Sq	Ba/Sq	Basal/Squamous	Uro > Ba/Sq (RNA)	592.28	0.506862	G372C	wt	C228T	OE	conc	ALT	42.5	MIBC	T2	G3	HG	No		N/A	N/A	Yes	BCG		2.5	0.8	2.5	0.5	0	2	1	0.6	1.95	1.8	0	0.85	0	0	0.5
15	1	primary	FEMALE	PROG_042	PMID:25770486	GU	UroB	Lum-P		6668.74	0.784781	wt	wt	C228T	WT	conc	WT	0		T1	G3	HG	No		e	c	Yes			2	0.1	3	2.5	1.5	1.5	2	1.25	0	0.15	2	0.45	0	0	0.5
15	2	rec	FEMALE	N/A		N/A	N/A	N/A		0	N/A	N/A	N/A	N/A	N/A	N/A	N/A	13.5		Tx	Gx	N/A	N/A		N/A	N/A	N/A			N/A	N/A	N/A	N/A	N/A	N/A	N/A	N/A	N/A	N/A	N/A	N/A	N/A	N/A	N/A
15	3	prog	FEMALE	N/A		GU	N/A	N/A		0	N/A	N/A	N/A	N/A	WT	conc	WT	26.5	MIBC	T2	G3	HG	No		N/A	N/A	Yes	No BCG		2	0	3	3	1	1	1.5	0.8	0	0	2	0.45	0	0	1
16	1	primary	FEMALE	PROG_043		Uro	UroA-Prog	Lum-P		8808.54	0.94462	wt	wt	C228T	OE	conc	ALT	0		Ta	G3	HG	No		N/A	N/A	No			2.5	0.6	3	3	1	3	2.5	2.7	0	0.05	0	0.55	0.5	0	0
16	2	rec	FEMALE	N/A		Uro	N/A	N/A		0	N/A	N/A	N/A	N/A	OE	N/A	ALT	2.3		Ta	G3	HG	No		N/A	N/A	Yes			3	0.15	3	3	2	1.5	1.5	1.95	0.15	0.3	1	0.5	0	0.15	0
16	3	rec	FEMALE	N/A		Uro	N/A	N/A		0	N/A	N/A	N/A	N/A	N/A	N/A	N/A	6		Ta	G3	HG	No		N/A	N/A	Yes			2	0.1	3	3	1	2	2	2.7	0	0.1	0	0.5	0	0	0
16	4	prog	FEMALE	PROG_044		Uro	GU	Basal/Squamous	Uro > GU (RNA)	3224.52	0.673775	wt	wt	C228T	OE	conc	ALT	8.8	MIBC	T2	G3	HG	No		N/A	N/A	Yes	No BCG		2.5	0.3	1	2	0	0	1	0.6	0	0.5	1	0.8	0	0	1.5
17	1	primary	MALE	PROG_045	PMID:25770486	N/A	UroA-Prog	Lum-P		3840.2	0.898799	wt	wt	C228T	N/A	N/A	N/A	0		T1	G3	N/A	N/A		N/A	N/A	Yes			N/A	N/A	N/A	N/A	N/A	N/A	N/A	N/A	N/A	N/A	N/A	N/A	N/A	N/A	N/A
17	2	rec	MALE	N/A		Uro	N/A	N/A		0	N/A	N/A	N/A	N/A	OE	N/A	ALT	1.5		T1	G3	HG	No		e	c	Yes			2	0.5	3	2	0.5	3	2	0.7	0.75	1.8	0	0.9	0	0	0.5
17	3	prog	MALE	PROG_046		Ba/Sq	Ba/Sq	Basal/Squamous	Uro > Ba/Sq (RNA)	6419.66	0.62023	wt	E542K	wt	OE_het	conc	ALT	16.7	MIBC	T2	G3	HG	No	Squamous differentiation	N/A	N/A	Yes	BCG		2	0.35	2.5	1.5	0	1	0.5	0.05	1.95	2.55	0	0.8	0.5	0	1.5
18	1	primary	MALE	PROG_047		Uro	UroC	Lum-P		5707	0.821771	wt	wt	C250T	WT	conc	WT	0		T1	G3	HG	No		e	c	Yes			2.5	1.05	3	3	1	1.6	2	0.1	0	0.05	1.5	0.8	0	0	0.5
18	2	rec	MALE	PROG_048		Uro	UroC	Lum-NS		706.42	0.692942	wt	wt	wt	WT	N/A	WT	2.6		Ta	G2	LG	No		N/A	N/A	Yes			3	1.4	1.5	1.5	1	2	3	0.2	0	0	2	0.8	0	1.35	0
18	3	prog	MALE	N/A		Uro	N/A	N/A		0	N/A	N/A	N/A	N/A	WT	N/A	WT	57.9	M+	TxNxM1	Gx	HG	No		N/A	N/A	Yes	No BCG		2	1.4	3	2.4	1	1	2	0.1	0	0	1	0.6	0	0	0
19	1	primary	MALE	N/A		N/A	N/A	N/A		0	N/A	N/A	N/A	N/A	N/A	N/A	N/A	0		Tis	N/A	N/A	Yes		N/A	N/A	Yes			N/A	N/A	N/A	N/A	N/A	N/A	N/A	N/A	N/A	N/A	N/A	N/A	N/A	N/A	N/A
19	2	rec	MALE	N/A		N/A	N/A	N/A		0	N/A	N/A	N/A	N/A	N/A	N/A	N/A	18.7		T0	N/A	N/A	N/A		N/A	N/A	N/A			N/A	N/A	N/A	N/A	N/A	N/A	N/A	N/A	N/A	N/A	N/A	N/A	N/A	N/A	N/A
19	3	rec	MALE	N/A	PMID:22553347 (UC_0003_1)	N/A	UroC	N/A		0	N/A	wt	wt	C250T	WT	N/A	WT	133.2		T1	G3	HG	No		m	b	Yes			0	N/A	N/A	N/A	N/A	N/A	N/A	N/A	0	N/A	N/A	N/A	N/A	N/A	N/A
19	4	prog	MALE	PROG_049		Uro	UroC	Stroma-rich		967.46	0.516727	wt	wt	C250T	OE	conc	ALT	137.3	MIBC	T2	G3	HG	No		N/A	N/A	Yes	No BCG		3	0	3	1.5	1	2	1	1.7	0	0	0	0.7	0	0	0
20	1	primary	MALE	PROG_050		Uro	UroA-Prog	Lum-P		12180	0.937425	S373C	wt	C228T	WT	conc	WT	0		Ta	G2	HG	No		N/A	N/A	Yes			2	2.7	3	2	1	2	2.5	1.8	0	0.2	0	0.85	0	0	0
20	2	rec	MALE	PROG_051		Uro	UroA-Prog	Lum-P		7701.46	0.939676	S373C	wt	C228T	WT	conc	WT	3.2		Ta	G2	HG	No		N/A	N/A	Yes			2	0.45	3	2	1	1.5	2.5	2.25	0	0.05	0	0.85	0	0	0
20	3	rec	MALE	PROG_052		Uro	UroA-Prog	Lum-P		7892.04	0.921022	S373C	wt	C228T	WT	conc	WT	7.1		Ta	G2	LG	No		N/A	N/A	No			2.5	2.7	3	2	1	2.5	3	1.8	0	0.2	0	0.9	0	0	0
20	4	rec	MALE	PROG_053		Uro	UroA-Prog	Lum-P		3533.92	0.968733	S373C	wt	C228T	WT	conc	WT	15.2		Ta	G2	HG	No		N/A	N/A	No			2	1.4	3	3	1	2.5	3	2.7	0	0.4	0	0.9	0	0	0
20	5	rec	MALE	PROG_054		Uro	UroA-Prog	Lum-P		6925.62	0.864213	S373C	wt	C228T	WT	conc	WT	21.2		Ta	G2	HG	No		N/A	N/A	Yes			2.5	0.7	3	2	0.5	2	2	1.8	0	0.15	0	0.9	0	0	0
20	6	rec	MALE	N/A		Uro	N/A	N/A		0	N/A	N/A	N/A	N/A	WT	N/A	WT	44.1		Ta	G2	HG	No		N/A	N/A	Yes			2	2.1	3	2	2	2	3	1.8	0	0.2	1	0.9	0	0	0
20	7	prog	MALE	PROG_055		Uro	UroC	Lum-NS		10432.8	0.86604	S373C	wt	C228T	WT	conc	WT	51.7	MIBC	T2	G3	HG	No		N/A	N/A	Yes	BCG + MMC		3	0.8	3	3	1	2	2	1.8	0	0.5	1	0.9	0	0	0
21	1	primary	FEMALE	PROG_056		GU	GU	Lum-U		6436.3	0.797776	wt	E545K	C228T	CA	conc	ALT	0		T1	G3	HG	No		e	c	Yes			4	0	3	3	1.5	0	2.5	2.55	0	0	1.5	0	0.5	0	0
21	2	rec	FEMALE	N/A		N/A	N/A	N/A		0	N/A	N/A	N/A	N/A	N/A	N/A	N/A	30.8		T1	G2	N/A	Yes		N/A	N/A	N/A			N/A	N/A	N/A	N/A	N/A	N/A	N/A	N/A	N/A	N/A	N/A	N/A	N/A	N/A	N/A
21	3	prog	FEMALE	PROG_057		GU	GU	Lum-U		2913.56	0.728556	wt	wt	C228T	WT	conc	WT	33.6	MIBC	T3a	G3	HG	No		N/A	N/A	N/A	MMC, no BCG		3	0	0	3	1	0	2.5	1.8	0	0	1.5	0	0	0	1
22	1	primary	MALE	N/A	PMID:22553347 (UC_0226_1)	Uro	UroA-Prog	N/A		0	N/A	wt	wt	C228T	WT	conc	WT	0		T1	G3	HG	No		N/A	N/A	Yes			2.5	2.1	2	1.5	1	1.5	1.5	1.7	0.75	0.2	1	0.8	0.5	0	0
22	2	rec	MALE	PROG_058		Uro	UroA-Prog	Lum-P		2438.02	0.974869	K652E	wt	C228T_C242T	WT	conc	WT	72.5		Ta	G2	HG	No		N/A	N/A	Yes			1	0.35	3	3	2	2	2	1.7	0	0	0	0.55	0	0	0
22	3	prog	MALE	PROG_059		Uro	UroC	Lum-NS		5517.72	0.736087	wt	wt	C228T	CA_WT	dis	DIS	78.5	MIBC	T2	G3	HG	No		N/A	N/A	Yes	No BCG		2	1.6	3	3	1	2	2.5	1.8	0	0	2	0.8	0	0	0
23	1	primary	MALE	N/A		Uro	N/A	N/A		0	N/A	N/A	N/A	N/A	WT	conc	WT	0		Ta	G3	HG	Yes		N/A	N/A	Yes			3	0.25	3	3	1	1	1	1.65	0	0.6	2	0.8	2	0.1	0
23	2	rec	MALE	N/A		N/A	N/A	N/A		0	N/A	N/A	N/A	N/A	WT	N/A	WT	2.1		Ta	G3	HG	Yes		N/A	N/A	Yes			1	N/A	3	3	1	N/A	N/A	2.4	N/A	N/A	N/A	0	0	0	N/A
23	3	rec	MALE	PROG_060		Uro	GU	Lum-U		2178.02	0.703869	wt	wt	C228T	CA	conc	ALT	8.6		T1	G3	HG	No		m	b	Yes			3	0	2.5	3	2.5	0	0	1.2	0	0	0	0.8	1	0.25	0
23	4	rec	MALE	PROG_061		Uro	GU	Lum-U		11828.4	0.733077	wt	wt	C228T	WT	conc	WT	9.9		T2	G3	HG	No		N/A	N/A	Yes			2	0	3	3	1.5	1.5	3	2.7	0	0	1	0.9	0	0	0
23	5	prog	MALE	PROG_062		Uro	GU	Stroma-rich		7103.98	0.685657	wt	wt	C228T	WT	conc	WT	12.2	MIBC	T2	G3	HG	No		N/A	N/A	Yes	BCG		2.5	0	3	3	2	2	2.5	2.55	0	0	1	0.9	0	0	0
24	1	primary	MALE	PROG_063		Ba/Sq	Ba/Sq	Basal/Squamous		744.38	0.85342	wt	E545K	C228T	CA	conc	ALT	0		T1	G3	HG	No		N/A	N/A	N/A			2.5	0.05	3	2	0	1.5	0	0	1.65	1.8	0	0.6	0	0	0
24	2	prog	MALE	PROG_064		Ba/Sq	Ba/Sq	Basal/Squamous		1348.88	0.765276	wt	E545K	C228T	CA_WT	dis	DIS	22.3	MIBC	T2	G3	HG	No		N/A	N/A	N/A	No BCG		2	0.4	3	2	0.5	2	0.5	0	2.55	2.55	0	0.75	0	0.4	1.5
25	1	primary	MALE	PROG_065	PMID:25770486	GU	GU	Lum-P		1068.08	0.836841	N/A	N/A	N/A	CA	conc	ALT	0		T1	G3	HG	No		N/A	N/A	Yes			2.5	0.1	3	2.65	1.5	0.5	2	1.8	0	0.5	3	0	1.5	0.1	0
25	2	rec	MALE	N/A		GU	N/A	N/A		0	N/A	N/A	N/A	N/A	WT	N/A	WT	30.6		Ta	G2	HG	No		N/A	N/A	Yes			1	0	3	3	1	3	3	1.8	0	0.6	2	0	0	0	0
25	3	rec	MALE	PROG_066		GU	UroB	Lum-P	GU > Uro (RNA)	3434.86	0.900558	wt	E542K	N/A	WT	conc	WT	83.5		Ta	G2	HG	No		N/A	N/A	Yes			2.5	0	3	3	1	2.5	1.5	1.6	0	0.5	2	0	0	0	0
25	4	prog	MALE	PROG_067		Sc/NE	ScNE	NE-like	GU > ScNE (IHC), Uro > ScNE (RNA)	3818.88	0.923293	wt	E542K	wt	OE_het	conc	ALT	86.1	MIBC	T2	G3	HG	No	Neuroendocrine differentiation	N/A	N/A	Yes	No BCG		5.5	0	1.4	3	0	0	0	0	0.45	0.25	3	0	2.5	0.3	0
26	1	primary	MALE	PROG_068	PMID:25770486	Uro	UroA-Prog	Lum-P		10443.2	0.844179	R248C	H1047L	C228T	WT	conc	WT	0		T1	G3	HG	No		e	b	Yes			1	1.4	3	1.5	0.5	1.8	2.5	2.7	0	0.3	0	0.9	0	0	0
26	2	rec	MALE	N/A		Uro	N/A	N/A		0	N/A	N/A	N/A	N/A	WT	N/A	WT	7.5		Ta	G1	LG	No		N/A	N/A	N/A			0	1.4	1	2	N/A	1	1	0.3	0	0.1	0	0	0	0	0
26	3	rec	MALE	PROG_069		Uro	UroA-Prog	Lum-P		1561.56	0.841134	S249C	wt	C228T	WT	conc	WT	15.6		T1	G3	HG	No		e	c	Yes			0.5	0.7	3	2.5	0.5	1.5	2.5	2.7	0	0.3	0	0.7	1.5	0.2	0.5
26	4	rec	MALE	PROG_070		Uro	UroA-Prog	Lum-P		797.42	0.82119	wt	wt	C228T	WT	conc	WT	25		T1	G2	HG	No		e	b	Yes			1	1.5	3	2	0	2	2	1.8	0	0.45	0.5	0.8	0	0	0.5
26	5	prog	MALE	PROG_071		Uro	UroB	Stroma-rich		10879.7	0.557457	wt	wt	wt	WT	conc	WT	44	MIBC	T3NxM1	G3	HG	No		N/A	N/A	Yes	No BCG		1	0.45	3	3	0.5	1.5	2	1.7	0.15	0.6	0.5	0.65	0	0.1	0
28	1	primary	MALE	PROG_073	PMID:25770486	GU	UroC	Lum-NS		616.2	0.781993	wt	wt	C228T_C242T_C250T	WT	N/A	WT	0		T1	G3	HG	No		m	b	Yes			0	0.7	3	2	1	0.6	2	1.6	0	0.1	0.5	0.2	0	0	1
28	2	rec	MALE	PROG_074		GU	UroA-Prog	Lum-NS		3473.6	0.71316	wt	wt	C250T	WT	conc	WT	2		T1	G2	HG	No	Glandular differentiation	e	c	Yes			0	0.25	3	1.5	1	1	2.5	1.6	0	0.1	1	0.45	0	0.05	0
28	3	prog	MALE	N/A		GU	N/A	N/A		0	N/A	N/A	N/A	N/A	WT	conc	WT	3.7	MIBC	T2	G3	HG	No		N/A	N/A	Yes	N/A		0	0.45	3	1	1.5	0.5	2.5	1.6	0	0.05	1	0.35	0	0.05	0
29	1	primary	FEMALE	N/A		N/A	N/A	N/A		0	N/A	N/A	N/A	N/A	N/A	N/A	N/A	0		Ta	G2	N/A	N/A		N/A	N/A	N/A			N/A	N/A	N/A	N/A	N/A	N/A	N/A	N/A	N/A	N/A	N/A	N/A	N/A	N/A	N/A
29	2	rec	FEMALE	N/A		N/A	N/A	N/A		0	N/A	N/A	N/A	N/A	N/A	N/A	N/A	24.3		Ta	Gx	N/A	N/A		N/A	N/A	N/A			N/A	N/A	N/A	N/A	N/A	N/A	N/A	N/A	N/A	N/A	N/A	N/A	N/A	N/A	N/A
29	3	rec	FEMALE	N/A		N/A	N/A	N/A		0	N/A	N/A	N/A	N/A	N/A	N/A	N/A	28.6		Ta	Gx	N/A	N/A		N/A	N/A	N/A			N/A	N/A	N/A	N/A	N/A	N/A	N/A	N/A	N/A	N/A	N/A	N/A	N/A	N/A	N/A
29	4	rec	FEMALE	N/A		N/A	N/A	N/A		0	N/A	N/A	N/A	N/A	N/A	N/A	N/A	35.5		Ta	G1	N/A	N/A		N/A	N/A	N/A			N/A	N/A	N/A	N/A	N/A	N/A	N/A	N/A	N/A	N/A	N/A	N/A	N/A	N/A	N/A
29	5	rec	FEMALE	N/A		N/A	N/A	N/A		0	N/A	N/A	N/A	N/A	N/A	N/A	N/A	38.7		Ta	G2	N/A	N/A		N/A	N/A	N/A			N/A	N/A	N/A	N/A	N/A	N/A	N/A	N/A	N/A	N/A	N/A	N/A	N/A	N/A	N/A
29	6	rec	FEMALE	N/A		N/A	N/A	N/A		0	N/A	N/A	N/A	N/A	N/A	N/A	N/A	52.9		Ta	G1	N/A	N/A		N/A	N/A	N/A			N/A	N/A	N/A	N/A	N/A	N/A	N/A	N/A	N/A	N/A	N/A	N/A	N/A	N/A	N/A
29	7	rec	FEMALE	N/A		N/A	N/A	N/A		0	N/A	N/A	N/A	N/A	N/A	N/A	N/A	63.8		Ta	G1	N/A	N/A		N/A	N/A	N/A			N/A	N/A	N/A	N/A	N/A	N/A	N/A	N/A	N/A	N/A	N/A	N/A	N/A	N/A	N/A
29	8	rec	FEMALE	N/A		N/A	N/A	N/A		0	N/A	N/A	N/A	N/A	N/A	N/A	N/A	66.8		Ta	G1	N/A	N/A		N/A	N/A	N/A			N/A	N/A	N/A	N/A	N/A	N/A	N/A	N/A	N/A	N/A	N/A	N/A	N/A	N/A	N/A
29	9	rec	FEMALE	N/A		N/A	N/A	N/A		0	N/A	N/A	N/A	N/A	N/A	N/A	N/A	71.9		Ta	G2	N/A	N/A		N/A	N/A	N/A			N/A	N/A	N/A	N/A	N/A	N/A	N/A	N/A	N/A	N/A	N/A	N/A	N/A	N/A	N/A
29	10	rec	FEMALE	N/A		N/A	N/A	N/A		0	N/A	N/A	N/A	N/A	N/A	N/A	N/A	76.7		Ta	G2	N/A	N/A		N/A	N/A	N/A			N/A	N/A	N/A	N/A	N/A	N/A	N/A	N/A	N/A	N/A	N/A	N/A	N/A	N/A	N/A
29	11	rec	FEMALE	N/A		N/A	N/A	N/A		0	N/A	N/A	N/A	N/A	N/A	N/A	N/A	84.8		Ta	G2	HG	No		N/A	N/A	Yes			0	N/A	0	0	N/A	N/A	0	N/A	0	N/A	N/A	N/A	N/A	N/A	1
29	12	rec	FEMALE	PROG_075		Uro	UroA-Prog	Lum-P		945.1	0.82749	S249C	E545K	C228T	WT	conc	WT	88.4		T1	G3	HG	No		m	b	Yes			0.5	0.7	3	3	0.5	1	1	0.75	0	1.05	0.5	0.75	0	0	0
29	13	rec	FEMALE	PROG_076		Uro	UroA-Prog	Lum-P		962	0.900324	S249C	E545K	C228T	WT	conc	WT	92.6		Ta	G2	HG	No		N/A	N/A	Yes			0	0.7	3	3	0	1	1	2.7	0	1.4	1	0.7	0	0	0.5
29	14	rec	FEMALE	N/A		Uro	N/A	N/A		0	N/A	N/A	N/A	N/A	N/A	N/A	N/A	97.6		Ta	G2	HG	No		N/A	N/A	Yes			0	N/A	3	3	N/A	N/A	1	0.4	0	N/A	N/A	0.8	0	0	0
29	15	rec	FEMALE	N/A	PMID:22553347 (UC_0041_2)	Uro	UroA-Prog	N/A		0	N/A	S249C	E545K	C228T	N/A	N/A	N/A	105.4		Ta	G2	HG	No		N/A	N/A	Yes			0	0.8	3	3	N/A	N/A	1	1.75	0	2.7	N/A	0.3	0	0	0
29	16	rec	FEMALE	N/A		Uro	N/A	N/A		0	N/A	N/A	N/A	N/A	WT	conc	WT	126.4		Ta	G2	HG	No		N/A	N/A	Yes			0.5	0	3	3	N/A	N/A	1	0.8	0.75	0.8	N/A	0.8	0	0	0
29	17	prog	FEMALE	PROG_077		Uro	UroA-Prog	Lum-P		1330.42	0.861534	S249C	E545K	C250T	WT	N/A	WT	147.8	MIBC (T2G2)	Ta	G2	HG	No		N/A	N/A	Yes	No BCG		1	1.05	3	3	1	1.5	1	1.25	0	1.8	1	0.85	0	0.1	0.5
30	1	primary	MALE	PROG_078		Uro	UroA-Prog	Lum-P		13709.8	0.875599	S249C	wt	C228T	WT	conc	WT	0		Ta	G2	HG	No		N/A	N/A	Yes			1.5	0.7	3	2	0.5	1.5	1	1.25	0.45	0.05	0	0.8	0	0	0
30	2	rec	MALE	N/A		N/A	N/A	N/A		0	N/A	N/A	N/A	N/A	WT	N/A	WT	1.4		Ta	G1	LG	No		N/A	N/A	Yes			0	N/A	N/A	3	N/A	N/A	1.5	N/A	0	N/A	N/A	N/A	0	0	0
30	3	rec	MALE	PROG_079		Uro	UroB	Lum-P		1753.96	0.939609	S249C	wt	wt	WT	conc	WT	10.4		Ta	G3	HG	No		N/A	N/A	Yes			2	0.75	3	3	1	2	3	2.55	0.45	1.5	0	0.9	0.5	0	0
30	4	rec	MALE	PROG_080		Uro	UroB	Lum-P		5623.28	0.9173	S249C	wt	wt	WT	conc	WT	20.6		Ta	G2	HG	No		N/A	N/A	No			2	1.15	3	3	2	2	2.5	1.8	0	0.25	0.5	0.65	0	0	0.5
30	5	rec	MALE	PROG_081		Uro	UroB	Lum-P		1083.94	0.79685	S249C	wt	wt	WT	conc	WT	33.5		Ta	G2	HG	No		N/A	N/A	Yes			1	0.5	3	3	1	2	2	1.8	0.3	1.6	1	0.55	0	0	0
30	6	prog	MALE	PROG_082		Uro	UroB	Lum-P		9279.92	0.846399	S249C	wt	C242T	WT	conc	WT	51.2	MIBC (T2G3)	T1	G3	HG	No		e	c	Yes	BCG		2.5	0.5	3	3	1	2	1.5	0.75	0.15	1.4	1	0.9	0.5	0	0
31	1	primary	MALE	PROG_083	PMID:25770486	Uro	UroA-Prog	Lum-P		2148.38	0.909254	wt	wt	C228T	WT	conc	WT	0		T1	G3	HG	No		m	a	Yes			2	0.15	2.5	0	2	1.5	0	0.55	0	0	0.5	0.65	0.5	0	0
31	2	rec	MALE	N/A		N/A	N/A	N/A		0	N/A	wt	wt	C228T	N/A	N/A	N/A	47.5		Tx	G2	N/A	Yes		N/A	N/A	N/A			N/A	N/A	N/A	N/A	N/A	N/A	N/A	N/A	N/A	N/A	N/A	N/A	N/A	N/A	N/A
31	3	rec	MALE	PROG_084		Uro	UroC	Lum-NS		1493.96	0.741425	wt	wt	C228T	WT	N/A	WT	52.8		T1	G3	HG	No		m	b	No			2	0.2	3	3	1	1	1	2.7	0	0	1	0.9	0.5	0	0
31	4	rec	MALE	PROG_085		Uro	UroC	Lum-NS		1223.56	0.62246	wt	wt	C228T	WT	N/A	WT	54.2		T1	G3	HG	Yes		e	c	Yes			1.5	0	3	3	2	0.5	1	2.25	0	0	0.5	0.8	0	0	0
31	5	prog	MALE	N/A		Uro	N/A	N/A		572	N/A	wt	wt	C228T	WT	N/A	WT	68.5	MIBC	T2	G3	HG	No		N/A	N/A	Yes	BCG		4	0	3	3	1	1	1	2.7	0	0	0	0.9	0	0	0
32	1	primary	MALE	PROG_086		Mes	GU	Lum-U		1730.04	0.746419	wt	wt	C228T	OE	conc	ALT	0		T1	G3	HG	No	Glandular differentiation	m	a	No			4.5	0	1.5	0	0	0	0	0.7	0	0	2.5	0	1	2.7	3
32	2	rec	MALE	PROG_087		N/A	Mes	Stroma-rich	GU > Mes (RNA)	737.36	0.428124	wt	wt	wt	OE	N/A	ALT	1.4		T1	G3	HG	No	Glandular differentiation	e	c	Yes			1	N/A	0.6	0.9	N/A	N/A	N/A	N/A	N/A	N/A	N/A	N/A	N/A	N/A	N/A
32	3	rec	MALE	N/A		N/A	N/A	N/A		0	N/A	N/A	N/A	N/A	N/A	N/A	N/A	4.6		Ta	G3	HG	No		N/A	N/A	Yes			N/A	N/A	N/A	N/A	N/A	N/A	N/A	N/A	N/A	N/A	N/A	N/A	N/A	N/A	N/A
32	4	rec	MALE	N/A		N/A	N/A	N/A		0	N/A	N/A	N/A	N/A	N/A	N/A	N/A	12		T1	G3	HG	No		m	a	No			N/A	N/A	N/A	N/A	N/A	N/A	N/A	N/A	N/A	N/A	N/A	N/A	N/A	N/A	N/A
32	5	prog	MALE	N/A		GU	N/A	N/A	Mes > GU (IHC)	545.48	N/A	wt	wt	C228T	OE	conc	ALT	15.4	RC (T1 after BCG)	T1	G3	HG	No		N/A	N/A	Yes	BCG		2.5	0	3	3	1	0	0.5	1.3	0	0	2	0	0	0.05	0
33	1	primary	MALE	PROG_088		Uro	UroA-Prog	Lum-P		7426.9	0.937307	wt	wt	C228T	WT	conc	WT	0		Ta	G3	HG	No		N/A	N/A	Yes			2	1.9	2	2	0.5	1	3	2.7	0	0.2	0	0.7	0	0	0
33	2	rec	MALE	PROG_089		Uro	UroA-Prog	Lum-P		2319.2	0.776403	wt	wt	C228T	WT	conc	WT	3		Ta	G3	HG	No		N/A	N/A	Yes			3	1.6	2	0.5	1	2.5	3	2.7	0	0	0	0.9	0	0	0
33	3	rec	MALE	N/A		Uro	N/A	N/A		0	N/A	N/A	N/A	N/A	WT	conc	WT	7.8		Ta	G3	HG	No		N/A	N/A	Yes			2	1.2	3	3	1	0	2	2.1	0	0.05	0	0.75	0	0	0
33	4	rec	MALE	PROG_090		Uro	UroA-Prog	Lum-P		2873.52	0.957328	wt	wt	C228T	WT	conc	WT	10.3		Ta	G3	HG	No		N/A	N/A	Yes			1.5	0.5	3	2	1	0.95	2	2	0	0	0	0.8	0	0	0
33	5	rec	MALE	PROG_091		Uro	UroA-Prog	Lum-P		12815.4	0.939965	R248C	wt	C228T	WT	conc	WT	179.7		Ta	G3	HG	No		N/A	N/A	Yes			3	1.3	3	2.5	2	2.5	3	2.25	0	0.1	0	0.85	0	0	0
33	6	rec	MALE	N/A		GU	N/A	N/A	Uro > GU (IHC)	0	N/A	N/A	N/A	N/A	OE	conc	ALT	183.6		T1	G3	HG	No		e	c	Yes			2.5	0	3	1.5	3	0	1	1.25	0	0.3	2	0	0	0.2	0
33	7	rec	MALE	N/A		N/A	N/A	N/A		0	N/A	N/A	N/A	N/A	N/A	N/A	N/A	188		Ta	G3	HG	Yes		N/A	N/A	Yes			N/A	N/A	N/A	N/A	N/A	N/A	N/A	N/A	N/A	N/A	N/A	N/A	N/A	N/A	N/A
33	8	prog	MALE	N/A		GU	N/A	N/A		0	N/A	N/A	N/A	N/A	OE	conc	ALT	216.8	RC (T1 after BCG)	T1	G3	HG	No		e	c	Yes	BCG		3	0	3	3	3	1	2.5	1.7	0	0.4	3	0	0	0	0
34	1	primary	MALE	PROG_092		Uro	UroA-Prog	Lum-P		756.34	0.857039	wt	wt	C228T	WT	conc	WT	0		T1	G3	HG	No		m	a	Yes			2	0.05	3	2.5	1	0.5	2.5	1.05	0	0	1	0.7	0	0	0
34	2	rec	MALE	N/A		N/A	N/A	N/A		297.44	N/A	wt	wt	C228T	WT	N/A	WT	2		Ta	G2	LG	No		N/A	N/A	N/A			N/A	N/A	0	N/A	N/A	N/A	N/A	N/A	0	N/A	N/A	N/A	N/A	N/A	N/A
34	3	rec	MALE	N/A		Uro	N/A	N/A		0	N/A	N/A	N/A	N/A	WT	N/A	WT	10.9		T1	G2	HG	No		N/A	N/A	N/A			1	0	3	3	1	N/A	2	1.8	0	0	N/A	N/A	0	0	0
34	4	rec	MALE	PROG_093		Uro	UroC	Lum-NS		752.7	0.772359	wt	wt	C228T	WT	N/A	WT	16.9		T1	G3	HG	No		m	a	Yes			N/A	0.6	1.5	3	2	2	3	2.7	0	0.9	N/A	0.8	0	0	0
34	5	rec	MALE	N/A		Uro	N/A	N/A		502.32	N/A	wt	wt	C228T	WT	conc	WT	21.6		T1	G3	HG	No		m	b	Yes			1	0.15	3	3	1	1	3	1.8	0	0	1	0.8	0	0	0
34	6	prog	MALE	N/A		N/A	N/A	N/A		0	N/A	N/A	N/A	N/A	WT	N/A	WT	23.2	RC (T1 + cispd after BCG)	Tis	G3	HG	No		N/A	N/A	N/A	BCG		1	N/A	3	3	N/A	N/A	2	N/A	N/A	N/A	N/A	N/A	N/A	0	0
35	1	primary	MALE	N/A	PMID:22553347 (UC_0497_1)	Uro	UroA-Prog	N/A		0	N/A	N/A	N/A	N/A	WT	conc	WT	0		T1	G3	HG	No		N/A	N/A	Yes			1.5	0.25	3	3	0.5	2	0	0.85	0.2	0.1	1	0.8	0.5	0	0.5
35	2	rec	MALE	PROG_094		Uro	UroA-Prog	Lum-P		6294.08	0.901644	S249C	wt	C228T	WT	conc	WT	4.5		Ta	G2	HG	No		N/A	N/A	Yes			1.5	0.4	3	3	1	3	3	2.25	0	0.2	1	0.9	0	0	0
35	3	rec	MALE	N/A		Uro	N/A	N/A		0	N/A	N/A	N/A	N/A	WT	N/A	WT	8.9		Ta	G3	HG	No		N/A	N/A	Yes			2	0.2	3	1.5	1	2	3	1.8	0	0.4	1	0.8	0	0	0
35	4	prog	MALE	PROG_095		GU	UroC	Stroma-rich		3256.76	0.6439	wt	wt	C250T	WT	conc	WT	26.2	MIBC	T2	G3	HG	No		N/A	N/A	Yes	No BCG		0	0	3	1.5	1	1.5	1	1.75	0	0	1.5	0.15	0	0	0
36	1	primary	MALE	PROG_096		Uro	UroA-Prog	Lum-P		4439.76	0.900112	wt	wt	wt	WT	conc	WT	0		Ta	G3	HG	No		N/A	N/A	Yes			1	1.5	3	2.5	1.5	1	0.5	0.55	0	0.25	0	0.45	0	0	0
36	2	rec	MALE	PROG_097		Uro	UroA-Prog	Lum-P		2710.76	0.924146	wt	wt	wt	WT	conc	WT	9.2		Ta	G2	HG	No		N/A	N/A	Yes			1.5	2.7	3	2.15	1	0	2.5	2.7	0	0.1	0	0.9	0	0	0
36	3	prog	MALE	PROG_098		Uro	UroA-Prog	Lum-P		6450.86	0.893557	wt	wt	wt	WT	conc	WT	11.9	M+	T1	G2	HG	No		N/A	N/A	Yes	No BCG		2	1.95	3	3	1	0.5	2.5	2.7	0	0.1	0	0.8	0	0	0
37	1	primary	MALE	N/A		N/A	N/A	N/A		0	N/A	N/A	N/A	N/A	N/A	N/A	N/A	0		Ta	G1	HG	No		N/A	N/A	Yes			N/A	N/A	N/A	N/A	N/A	N/A	N/A	N/A	N/A	N/A	N/A	N/A	N/A	N/A	N/A
37	2	rec	MALE	N/A		N/A	N/A	N/A		0	N/A	N/A	N/A	N/A	N/A	N/A	N/A	50.3		Ta	G2	LG	No		N/A	N/A	No			N/A	N/A	N/A	N/A	N/A	N/A	N/A	N/A	N/A	N/A	N/A	N/A	N/A	N/A	N/A
37	3	rec	MALE	N/A		N/A	N/A	N/A		0	N/A	N/A	N/A	N/A	N/A	N/A	N/A	81.9		Ta	G2	LG	No		N/A	N/A	Yes			0	0	3	3	N/A	N/A	1	0.4	0	N/A	N/A	0.5	N/A	0	0
37	4	rec	MALE	N/A		N/A	N/A	N/A		0	N/A	N/A	N/A	N/A	N/A	N/A	N/A	159.8		Ta	G2	LG	No		N/A	N/A	No			N/A	N/A	N/A	N/A	N/A	N/A	N/A	N/A	N/A	N/A	N/A	N/A	N/A	N/A	N/A
37	5	prog	MALE	N/A		Uro	N/A	N/A		0	N/A	N/A	N/A	N/A	N/A	N/A	N/A	165.5	MIBC	T2	G3	HG	No		N/A	N/A	Yes	No BCG		1	1.6	3	3	N/A	N/A	2	0.9	N/A	N/A	1	0.8	N/A	0	0
38	1	primary	MALE	PROG_099		Uro	UroA-Prog	Lum-P		6578.52	0.975116	wt	wt	C228T	CA	conc	ALT	0		T1	G3	HG	No		m	a	Yes			2.5	1.1	3	3	2	0	2	2.7	0	0	0.5	0.65	0	0	0
38	2	rec	MALE	N/A		Uro	N/A	N/A		0	N/A	N/A	N/A	N/A	CA	conc	ALT	2.8		Ta	G3	HG	No		N/A	N/A	Yes			1	1.3	3	3	2	1	2	2.7	0	0	0	0.75	1.5	0	0
38	3	rec	MALE	PROG_100		Uro	UroA-Prog	Lum-P		11855.2	0.962613	wt	wt	C228T	WT	conc	WT	14.1		Ta	G2	LG	No		N/A	N/A	Yes			2	1.6	3	2.5	1	0.1	3	2.7	0	0	0	0.9	0.5	0	0
38	4	rec	MALE	N/A	PMID:22553347 (UC_0751_1)	N/A	UroA-Prog	N/A		0	N/A	wt	wt	C228T	WT	N/A	WT	23.8		Ta	G3	HG	No		N/A	N/A	Yes			1	N/A	N/A	N/A	N/A	N/A	N/A	N/A	0	N/A	N/A	N/A	0	N/A	N/A
38	5	rec	MALE	PROG_101		Uro	UroC	Lum-P		1709.24	0.829672	wt	wt	C228T	WT	conc	WT	28.4		Ta	G2	HG	No		N/A	N/A	Yes			2	1.85	3	2.5	0	0.5	2	2.55	0	0	0	0.8	0	0	0
38	6	rec	MALE	PROG_102		Uro	UroA-Prog	Lum-P		9424.74	0.967952	wt	wt	C228T	WT	conc	WT	34.8		T1	G3	HG	No		m	a	Yes			2.5	2.15	3	2.5	0	0.5	1.5	2.7	0	0	0	0.8	0	0	0
38	7	prog	MALE	PROG_103		Uro	UroC	Lum-P		7418.32	0.882862	wt	wt	C228T	WT	conc	WT	38.9	MIBC	T2	G3	HG	No		N/A	N/A	Yes	BCG		1	0.5	3	1.5	1	0	1	1.6	0	0	0	0.55	0	0	0
39	1	primary	MALE	PROG_104	PMID:25770486	N/A	UroC	Lum-P		1931.8	0.857425	wt	E542K	C228T	N/A	N/A	N/A	0		T1	G2	HG	No	Glandular differentiation	e	c	Yes			N/A	N/A	N/A	N/A	N/A	N/A	N/A	N/A	N/A	N/A	N/A	N/A	N/A	N/A	N/A
39	2	rec	MALE	PROG_105		GU	GU	Lum-U		11305.1	0.810557	S249C	E545K	C228T	WT	conc	WT	1.8		T1	G3	HG	No	Glandular differentiation	e	c	Yes			2	0.3	2	3	1	0.5	1	0.7	0	0	2	0	1	0	0
39	3	prog	MALE	PROG_106		GU	GU	Stroma-rich		1129.96	0.736808	wt	E545K	C228T_C242T_C250T	WT	conc	WT	13.5	MIBC	T2	G3	HG	No		N/A	N/A	Yes	BCG		3	0	3	3	1	1	0	0.05	0	0	0.75	0	0	0	0
40	1	primary	MALE	PROG_107		Uro	UroA-Prog	Lum-P		13215.3	0.925141	S249C	wt	C228T	WT	conc	WT	0		Ta	G2	HG	No		N/A	N/A	Yes			1	0.35	3	3	1	2	2	2.15	0.9	1.15	1	0.8	0	0.1	0
40	2	rec	MALE	PROG_108		Uro	UroA-Prog	Lum-P		2967.38	0.948193	S249C	wt	C228T	WT	conc	WT	10.9		Ta	G2	HG	No		N/A	N/A	No			1	0.4	3	3	0.5	2.5	3	2.7	0.4	0.2	1.5	0.85	0	0	0
40	3	rec	MALE	PROG_109	PMID:28195647 (HYB#266)	Uro	UroA-Prog	Stroma-rich		1082.12	0.756176	S249C	wt	C228T	WT	N/A	WT	15.9		T1	G3	HG	No		N/A	N/A	Yes			1	0.5	3	3	1	2	1	1.8	0	0.1	0	0.8	0	0	0
40	4	prog	MALE	PROG_110		Uro	UroB	Stroma-rich		2669.16	0.62249	S249C	wt	C228T	WT	conc	WT	18.2	MIBC	T4	G3	HG	No		N/A	N/A	N/A	No BCG		1	0.15	3	3	1	2	2	1.8	0.3	0.55	1	0.8	0	0	0
41	1	primary	MALE	PROG_111		Uro	UroA-Prog	Lum-P		0	0.945187	wt	wt	C228T	WT	conc	WT	0		N/A	N/A	N/A	N/A		N/A	N/A	N/A			0	1.15	3	2.5	1	2	2	2.7	0.15	0.4	0	0.75	0	0	0
41	2	rec	MALE	PROG_112		Uro	Ba/Sq	Basal/Squamous	Uro > Ba/Sq (RNA)	0	0.737821	wt	wt	C228A	OE	conc	ALT	99.8		T1	G3	N/A	N/A		N/A	N/A	N/A			2.5	0.1	3	3	1	1.75	1.5	1.35	1.35	0.4	2	0.85	0	0	0
41	3	rec	MALE	N/A		N/A	N/A	N/A		0	N/A	wt	wt	wt	N/A	N/A	N/A	101.2		T1	G3	N/A	N/A		N/A	N/A	N/A			2.5	N/A	1.5	0	0	N/A	0	N/A	2.7	2.7	0	N/A	0	0.2	0.5
41	4	prog	MALE	PROG_113		Mes	Ba/Sq	Basal/Squamous	Uro > Mes (IHC)	0	0.683566	wt	wt	wt	WT	conc	WT	105.6	MIBC	T3	G3	N/A	N/A		N/A	N/A	N/A	BCG		3.5	0	0	0	0	0	0	0	2.7	0.8	2.5	0.8	0	2.7	1
42	1	primary	MALE	N/A		N/A	N/A	N/A		0	N/A	N/A	N/A	N/A	N/A	N/A	N/A	0		Ta	G1	N/A	N/A		N/A	N/A	N/A			N/A	N/A	N/A	N/A	N/A	N/A	N/A	N/A	N/A	N/A	N/A	N/A	N/A	N/A	N/A
42	2	rec	MALE	N/A		N/A	N/A	N/A		0	N/A	N/A	N/A	N/A	N/A	N/A	N/A	9.9		Ta	G1	N/A	N/A		N/A	N/A	N/A			N/A	N/A	N/A	N/A	N/A	N/A	N/A	N/A	N/A	N/A	N/A	N/A	N/A	N/A	N/A
42	3	rec	MALE	N/A		N/A	N/A	N/A		0	N/A	N/A	N/A	N/A	N/A	N/A	N/A	22.7		Ta	G1	N/A	N/A		N/A	N/A	N/A			N/A	N/A	N/A	N/A	N/A	N/A	N/A	N/A	N/A	N/A	N/A	N/A	N/A	N/A	N/A
42	4	rec	MALE	N/A		N/A	N/A	N/A		0	N/A	N/A	N/A	N/A	N/A	N/A	N/A	34.3		Ta	G2	N/A	N/A		N/A	N/A	N/A			N/A	N/A	N/A	N/A	N/A	N/A	N/A	N/A	N/A	N/A	N/A	N/A	N/A	N/A	N/A
42	5	rec	MALE	N/A		N/A	N/A	N/A		0	N/A	N/A	N/A	N/A	N/A	N/A	N/A	39.4		T1	G3	N/A	N/A		N/A	N/A	N/A			N/A	N/A	N/A	N/A	N/A	N/A	N/A	N/A	N/A	N/A	N/A	N/A	N/A	N/A	N/A
42	6	rec	MALE	N/A		Uro	N/A	N/A		0	N/A	N/A	N/A	N/A	WT	N/A	WT	51.2		Ta	G2	LG	No		N/A	N/A	No			2	0.8	3	3	1	2	2	1.8	0	0.2	0	0.9	0	N/A	0
42	7	rec	MALE	N/A		Uro	N/A	N/A		0	N/A	N/A	N/A	N/A	WT	N/A	WT	56		Ta	G2	LG	No		N/A	N/A	Yes			1	1	3	2	1	2	3	2.7	0	0.2	1	0.8	0	0	0
42	8	rec	MALE	PROG_114		Uro	UroA-Prog	Lum-P		2378.22	0.943165	wt	wt	C228T	WT	conc	WT	60.6		Ta	G2	HG	No		N/A	N/A	Yes			1	0.55	3	3	1	1.5	1.5	0.9	0	0	0.5	0.6	0	0	0
42	9	rec	MALE	N/A		N/A	N/A	N/A		0	N/A	N/A	N/A	N/A	WT	N/A	WT	63.8		Ta	G2	HG	No		N/A	N/A	No			N/A	N/A	N/A	N/A	N/A	N/A	N/A	N/A	N/A	N/A	N/A	N/A	N/A	N/A	N/A
42	10	rec	MALE	PROG_115		Uro	UroA-Prog	Lum-P		3896.36	0.946064	wt	E545K	C228T	WT	conc	WT	67.5		Ta	G3	HG	No		N/A	N/A	Yes			2.5	0.4	3	3	1	1	1	2.7	0	0.2	1	0.85	0	0	0
42	11	rec	MALE	N/A	PMID:22553347 (UC_0060_4)	GU	UroA-Prog	N/A		163.8	N/A	wt	E545K	C228T	WT	conc	WT	69.5		Ta	G3	HG	Yes		N/A	N/A	Yes			1.5	0.2	1.5	1.5	1	1	1	0.9	0	0.05	1	0.45	0	1.35	1.5
42	12	prog	MALE	N/A		N/A	N/A	N/A		0	N/A	N/A	N/A	N/A	N/A	N/A	N/A	72.6	MIBC	T4	G3	HG	Yes		N/A	N/A	Yes	Epirubicin, no BCG		N/A	N/A	N/A	N/A	N/A	N/A	N/A	N/A	N/A	N/A	N/A	N/A	N/A	N/A	N/A
43	1	primary	MALE	PROG_116		Uro	UroB	Stroma-rich		940.16	0.622192	wt	wt	C250T	WT	conc	WT	0		Ta	G3	HG	Yes		N/A	N/A	No			1.5	0	3	3	1	N/A	1	1.6	0.2	0.1	N/A	0.8	0	0	0
43	2	rec	MALE	PROG_117		Uro	UroB	Basal/Squamous		4319.12	0.652876	wt	H1047R	C250T	WT	N/A	WT	6.9		T1	G3	HG	No		e	c	Yes			1.5	0.55	3	3	1	0.5	2.5	0.5	0.2	0.95	0.5	0.65	0.5	0.45	1
43	3	prog	MALE	N/A		Uro	N/A	N/A		260	N/A	wt	wt	wt	WT	N/A	WT	14	MIBC	T2	G3	HG	No		N/A	N/A	Yes	BCG		1.5	0.75	3	3	0.5	2	3	0.6	0.35	1.5	1	0.85	0.5	0.15	1
44	1	primary	MALE	PROG_118		Uro	UroB	Lum-P		8578.96	0.913302	K652E	H1047R	C228T	OE_het	conc	ALT	0		T1	G3	HG	No		m	a	Yes			1	0.4	3	3	1	1.5	2	1.6	0	0.8	1	0.8	0	0	0
44	2	rec	MALE	PROG_119		Uro	UroA-Prog	Lum-P		1117.74	0.79158	K652E	H1047R	C228T	WT	N/A	WT	4		Ta	G3	HG	No		N/A	N/A	Yes			1	0.4	3	3	1	2.1	2	1.6	0	1.6	0	0.8	0	0	0
44	3	rec	MALE	PROG_120		N/A	UroA-Prog	Lum-P		911.82	0.93777	K652E	H1047R	C228T	N/A	N/A	N/A	11.9		Ta	G2	LG	No		N/A	N/A	No			N/A	N/A	N/A	N/A	N/A	N/A	N/A	N/A	N/A	N/A	N/A	N/A	N/A	N/A	N/A
44	4	rec	MALE	PROG_121		Uro	UroB	Lum-P		7094.62	0.868492	K652E	H1047R	C228T	CA_WT	dis	DIS	25.7		Ta	G2	HG	No		N/A	N/A	Yes			2.5	0.45	3	3	0.5	1	1	0.9	0.45	1.1	0.5	0.8	0	0	0.5
44	5	prog	MALE	PROG_122		Uro	UroA-Prog	Lum-P		10299.1	0.954435	K652E	H1047R	C228T	WT	conc	WT	66.2	N+	Ta	G2	HG	No		N/A	N/A	Yes	BCG		2	0.25	3	3	1	1.5	2.5	1.3	0	1.2	1	0.85	0	0	0
45	1	primary	MALE	N/A		N/A	N/A	N/A		0	N/A	N/A	N/A	N/A	N/A	N/A	N/A	0		tis	N/A	N/A	N/A		N/A	N/A	N/A			N/A	N/A	N/A	N/A	N/A	N/A	N/A	N/A	N/A	N/A	N/A	N/A	N/A	N/A	N/A
45	2	rec	MALE	PROG_123		GU	Mes	Basal/Squamous		4119.44	0.480995	wt	wt	C228T_C250T	WT	N/A	WT	3.1		T1	G3	HG	Yes	Neuroendocrine differentiation	e	c	Yes			3	0.25	2.5	3	1	1	3	0.2	0	1.5	2	0.1	0	0.15	1
45	3	rec	MALE	N/A		N/A	N/A	N/A		0	N/A	N/A	N/A	N/A	N/A	N/A	N/A	7		T1	G3	HG	No		m	b	No			N/A	N/A	N/A	N/A	N/A	N/A	N/A	N/A	N/A	N/A	N/A	N/A	N/A	N/A	N/A
45	4	rec	MALE	PROG_124		Sc/NE	ScNE	NE-like	Mes > ScNE (RNA)	3467.1	0.934859	wt	wt	C228T	CY	conc	ALT	8.8		T1	G3	HG	No	Neuroendocrine differentiation	m	b	No			2.5	0	1.5	3	0	0	0	0	0	0	1.95	0.5	2	0	0
45	5	prog	MALE	PROG_125	PMID:28195647 (HYB#35)	Sc/NE	ScNE	NE-like		1443.52	0.867585	wt	wt	C228T	WT	conc	WT	12.3	RC (T1 after BCG)	T1	G3	HG	No	Neuroendocrine variant	e	c	Yes	BCG		2.5	0	0.5	3	0	0	0	0	0	0	3	0.1	2.5	0	0
46	1	primary	MALE	PROG_126		N/A	UroC	Lum-NS		679.9	0.586158	wt	wt	C228T	N/A	N/A	N/A	0		cis	G3	HG	No		N/A	N/A	N/A			N/A	N/A	N/A	N/A	N/A	N/A	N/A	N/A	N/A	N/A	N/A	N/A	N/A	N/A	N/A
46	2	rec	MALE	N/A		GU	N/A	N/A		0	N/A	N/A	N/A	N/A	OE	N/A	ALT	3.6		Ta	G3	HG	No		N/A	N/A	N/A			0	0.1	3	3	1	1	3	2.7	0	0.2	1	0.4	0	0	N/A
46	3	rec	MALE	PROG_127		GU	GU	Lum-U	Uro > GU (RNA)	2394.08	0.869756	wt	wt	C228T	WT	conc	WT	56		T1	G3	HG	No		e	c	Yes			2.5	0	3	3	2	0	0.5	2.7	0	0	1	0.8	1.5	0.05	0
46	4	rec	MALE	N/A		GU	N/A	N/A		132.34	N/A	wt	wt	wt	WT	N/A	WT	57.9		T1	G3	HG	Yes		e	b	No			2	0	1.9	2	2	0	0	1.6	0	0	1	0.8	2	0.2	0
46	5	prog	MALE	N/A		N/A	N/A	N/A		0	N/A	N/A	N/A	N/A	N/A	N/A	N/A	61.5	MIBC	T2N2	G3	HG	Yes		N/A	N/A	N/A	BCG		N/A	N/A	N/A	N/A	N/A	N/A	N/A	N/A	N/A	N/A	N/A	N/A	N/A	N/A	N/A
47	1	primary	MALE	PROG_128		Uro	UroC	Lum-NS		7467.46	0.880492	wt	wt	C228T	OE_het	conc	ALT	0		Ta	G3	HG	No		N/A	N/A	Yes			2.5	0.35	3	3	1.5	0.7	1	0.8	0	0	1	0.85	1	0	0
47	2	rec	MALE	N/A		Uro	N/A	N/A		0	N/A	N/A	N/A	N/A	WT	N/A	WT	2.5		T0	N/A	N/A	N/A		N/A	N/A	N/A		IHC-Classified despite markers missing	N/A	0	3	3	1	1	1	0.9	0	1.6	1	N/A	0	0	0
47	3	rec	MALE	PROG_129		Uro	UroC	Lum-NS		1386.84	0.88767	wt	wt	C228T	OE	N/A	ALT	10.4		Ta	G2	LG	No		N/A	N/A	No			1	0.1	3	2	1	1	2	1.8	0	0	2	0.9	0	0	0
47	4	rec	MALE	N/A		Uro	N/A	N/A		0	N/A	N/A	N/A	N/A	OE	N/A	ALT	14.3		T1	G3	HG	No		N/A	N/A	Yes		IHC-Classified despite markers missing	1	0	3	2	N/A	N/A	2	1.8	0	0	N/A	0.9	0	0	0
47	5	prog	MALE	PROG_130		Uro	UroC	Lum-NS		7582.9	0.68459	wt	wt	C228T	OE_het	conc	ALT	49.2	MIBC	T2	G3	HG	No		N/A	N/A	Yes	BCG		1.5	0	2.35	3	1	2	1.5	1.7	0	0	1	0.9	2	0	0
48	1	primary	MALE	PROG_131		Uro	UroA-Prog	Lum-P		3936.66	0.93273	wt	wt	C228T	WT	conc	WT	0		Ta	G3	HG	No		N/A	N/A	N/A			3	2.4	3	1.5	0.5	1.7	3	1.8	1.95	0.2	0.5	0.8	0	0	0
48	2	rec	MALE	PROG_132		Uro	UroA-Prog	Lum-P		1476.8	0.834239	wt	wt	C228T	WT	conc	WT	29.4		T1	G2	HG	No		N/A	N/A	N/A			2	2.55	3	3	1.5	2	3	2.7	0.05	0.5	0	0.8	0	0	0
48	3	rec	MALE	PROG_133		Mes	Mes	Stroma-rich	Uro > Mes (RNA)	1146.34	0.412029	wt	wt	wt	WT	N/A	WT	30.7		Ta	G2	LG	No		N/A	N/A	N/A			1	N/A	0	0	0	N/A	N/A	N/A	0	N/A	N/A	N/A	N/A	N/A	2
48	4	rec	MALE	N/A		N/A	N/A	N/A		0	N/A	N/A	N/A	N/A	N/A	N/A	N/A	35.2		T1	G2	N/A	N/A		N/A	N/A	N/A			N/A	N/A	N/A	N/A	N/A	N/A	N/A	N/A	N/A	N/A	N/A	N/A	N/A	N/A	N/A
48	5	rec	MALE	PROG_134		Uro	UroA-Prog	Lum-P	Mes > Uro (RNA)	3119.48	0.893327	wt	wt	C228T	WT	conc	WT	45.3		T1	G3	HG	No		N/A	N/A	N/A			1.5	1.6	3	2	1	0.5	0.5	1.4	0	0.2	0	0.75	0	0.15	0.5
48	6	rec	MALE	PROG_135		Uro	Mes	Stroma-rich	Uro > Mes (RNA)	2229.5	0.460348	wt	wt	C228T	WT	N/A	WT	47.1		Ta	G2	HG	Yes		N/A	N/A	N/A			2	1.8	3	2	1	1	3	2.7	0	0.6	0	0.8	0	0	0
48	7	prog	MALE	N/A		Uro	N/A	N/A		0	N/A	N/A	N/A	N/A	WT	conc	WT	50.4	MIBC	T3aN2	G3	HG	No		N/A	N/A	N/A	BCG		1	1.2	2.65	3	1.5	0	2.5	1.1	1.2	0	0.5	0.85	0.5	0	1
49	1	primary	MALE	PROG_136	PMID:25770486	Uro	GU	Lum-U		5903.3	0.793689	wt	wt	C228T	WT	conc	WT	0		T1	G3	HG	No		e	c	No			3	0	1.5	3	1	0.65	0	0.8	0	0	1	0.85	1	0	0
49	2	rec	MALE	N/A		N/A	N/A	N/A		0	N/A	N/A	N/A	N/A	WT	N/A	WT	1.6		N/A	N/A	N/A	N/A		N/A	N/A	N/A			0	N/A	0	3	N/A	N/A	N/A	N/A	0	N/A	N/A	N/A	0	0	N/A
49	3	rec	MALE	PROG_137		Uro	GU	Lum-U		1173.9	0.888374	wt	wt	C228T	OE_WT	dis	DIS	5.3		T1	G3	HG	No		e	b	No			3	0	2.5	3	0.5	0.55	1.5	1	0	0	1.5	0.9	2	0	0
49	4	rec	MALE	N/A		GU	N/A	N/A		0	N/A	N/A	N/A	N/A	OE	N/A	ALT	7.8		T1	G3	HG	No		m	a	Yes		IHC-Classified despite markers missing	2	N/A	0.9	0.9	0	N/A	2	N/A	0	N/A	N/A	0.7	1	0	1
49	5	prog	MALE	PROG_138		GU	GU	Stroma-rich		7473.7	0.659745	wt	wt	C228T	OE	conc	ALT	11.5	M+	T1M1	G3	HG	No		e	b	Yes	BCG		5	0	3	3	0	0	0	0	0	0	2	0.9	0	0.05	1
50	1	primary	MALE	PROG_139		Uro	UroA-Prog	Lum-P		2530.06	0.911126	S249C	wt	C228T	WT	conc	WT	0		T1	G3	HG	No		m	a	Yes			1	0.55	3	3	1	2	2	2.7	0	0	0.5	0.7	0	0	0
50	2	rec	MALE	PROG_140		Uro	UroC	Stroma-rich		1277.12	0.548544	S249C	wt	C228T	WT	conc	WT	1.1		T1	G3	HG	No		e	b	Yes			2	1.2	1.5	1.5	0	3	2	2.7	0.3	0	1	0.65	0	1.35	1
50	3	prog	MALE	PROG_141	PMID:28195647 (HYB#315)	Uro	UroC	Lum-NS		798.2	0.744676	S249C	wt	C228T	WT	conc	WT	12.6	MIBC	T2	G3	HG	No		N/A	N/A	Yes	BCG		1.5	1.2	3	3	1	2	1.5	2.7	0	0	1	0.85	0	0	0
51	1	primary	FEMALE	PROG_142		Uro	UroA-Prog	Lum-P		4268.94	0.935539	wt	wt	C228T	WT	conc	WT	0		T1	G3	HG	No		m	b	Yes			2	1.6	3	2.5	1.5	3	2.5	1.6	0.15	0.1	1	0.8	0	0	0
51	2	rec	FEMALE	PROG_143		Uro	UroA-Prog	Lum-P		679.64	0.833533	Y375C	wt	C228T	WT	conc	WT	2.1		Ta	G2	HG	No		N/A	N/A	N/A			2.5	0.25	3	3	1.5	1.15	2	1.7	0	0.25	1	0.9	0	0	0
51	3	rec	FEMALE	N/A		Uro	N/A	N/A		0	N/A	N/A	N/A	N/A	WT	N/A	WT	6.5		Ta	G2	LG	No		N/A	N/A	N/A			1	0.7	3	3	2	2	3	2.7	0	0.2	1	0.8	0	0	0
51	4	rec	FEMALE	N/A		GU	N/A	N/A		0	N/A	N/A	N/A	N/A	WT	conc	WT	15.2		T1	G2	LG	No		N/A	N/A	N/A			1	0.35	3	3	0.5	0	3	2.7	0	0	1.5	0.65	0	0	0
51	5	rec	FEMALE	N/A		N/A	N/A	N/A		0	N/A	N/A	N/A	N/A	N/A	N/A	N/A	18.7		Ta	G1	LG	Yes		N/A	N/A	N/A			N/A	N/A	N/A	N/A	N/A	N/A	N/A	N/A	N/A	N/A	N/A	N/A	N/A	N/A	N/A
51	6	rec	FEMALE	N/A		N/A	N/A	N/A		0	N/A	N/A	N/A	N/A	WT	N/A	WT	54.6		tis	G3	HG	Yes		N/A	N/A	N/A			N/A	N/A	N/A	N/A	N/A	N/A	N/A	N/A	N/A	N/A	N/A	N/A	N/A	N/A	N/A
51	7	prog	FEMALE	PROG_144		Uro	UroC	Lum-U		4947.8	0.884399	Y375C	wt	C228T	WT	conc	WT	63	MIBC	T2	G3	HG	No		N/A	N/A	Yes	BCG		4	0.6	3	3	1.5	3	2	0.15	0.1	0	1.5	0.9	0	0	0
52	1	primary	MALE	N/A		N/A	N/A	N/A		0	N/A	N/A	N/A	N/A	N/A	N/A	N/A	0		Ta	G2	LG	No		N/A	N/A	Yes			N/A	N/A	N/A	N/A	N/A	N/A	N/A	N/A	N/A	N/A	N/A	N/A	N/A	N/A	N/A
52	2	rec	MALE	N/A		N/A	N/A	N/A		0	N/A	N/A	N/A	N/A	N/A	N/A	N/A	3.3		Ta	G3	HG	Yes		N/A	N/A	Yes			N/A	N/A	N/A	N/A	N/A	N/A	N/A	N/A	N/A	N/A	N/A	N/A	N/A	N/A	N/A
52	3	rec	MALE	N/A		Uro	N/A	N/A		0	N/A	N/A	N/A	N/A	WT	N/A	WT	17.1		Tis	N/A	N/A	Yes		N/A	N/A	Yes		IHC-Classified despite markers missing	N/A	N/A	N/A	N/A	N/A	N/A	3	N/A	N/A	N/A	N/A	N/A	0	0	0
52	4	prog	MALE	PROG_145	PMID:28195647 (HYB#260)	Uro	Mes	Stroma-rich		897	0.44356	wt	wt	C228T	WT	N/A	WT	22.8	MIBC	T2	G3	HG	No		N/A	N/A	Yes	BCG		3	0	3	3	N/A	0	1	1.8	0	0	1	0.8	0	0.1	0
53	1	primary	MALE	PROG_146	PMID:25770486	Uro	UroA-Prog	Lum-P		6047.08	0.902516	wt	wt	C228T	WT	conc	WT	0		T1	G3	HG	No		e	c	Yes			2	1.8	2.5	2.7	1	0	1	1.35	0	0.1	0	0.9	0.5	0	0
53	2	rec	MALE	PROG_147		Uro	UroA-Prog	Lum-P		14712.4	0.868997	wt	wt	C228T	WT	conc	WT	1.8		T1	G3	HG	Yes		e	c	Yes			2	2.55	3	3	1	1	0.5	1.8	0	0	0	0.85	0	0	0
53	3	rec	MALE	N/A		Uro	N/A	N/A		0	N/A	N/A	N/A	N/A	WT	N/A	WT	6		T1	G3	HG	No		m	b	Yes			1	1.8	3	N/A	1	1	1	2.7	0	0.2	0	0.6	1	0	0
53	4	prog	MALE	PROG_148		Uro	UroA-Prog	Lum-P		6626.88	0.859442	G382R	wt	C228T_C242T_C250T	WT	conc	WT	7.6	MIBC	T2	G3	HG	No		N/A	N/A	Yes	BCG		1.5	1.8	3	3	1	1	0.5	2.15	0	0	0	0.9	0	0.1	0
54	1	primary	MALE	N/A	PMID:22553347 (UC_0075_1)	Uro	UroA-Prog	N/A		0	N/A	N/A	N/A	N/A	N/A	N/A	N/A	0		Ta	G1	N/A	N/A		N/A	N/A	N/A			N/A	N/A	N/A	N/A	N/A	N/A	N/A	N/A	N/A	N/A	N/A	N/A	N/A	N/A	N/A
54	2	rec	MALE	N/A		Uro	N/A	N/A		0	N/A	N/A	N/A	N/A	WT	N/A	WT	13.1		Ta	G2	HG	No		N/A	N/A	Yes			1	1.6	3	2	1	1	3	2.7	0	0	1	0.9	0	0	0
54	3	rec	MALE	N/A		Uro	N/A	N/A		0	N/A	N/A	N/A	N/A	WT	N/A	WT	19.6		Ta	G2	HG	No		N/A	N/A	No			1	1.6	3	3	1	1	3	N/A	0	0.2	0	0.9	0	0	0
54	4	rec	MALE	N/A		N/A	N/A	N/A		0	N/A	N/A	N/A	N/A	WT	N/A	WT	39.7		Ta	G2	LG	Yes		N/A	N/A	Yes			N/A	N/A	N/A	N/A	N/A	N/A	N/A	N/A	N/A	N/A	N/A	N/A	N/A	N/A	N/A
54	5	rec	MALE	N/A		N/A	N/A	N/A		0	N/A	N/A	N/A	N/A	WT	conc	WT	46.7		Tis	N/A	N/A	Yes		N/A	N/A	Yes			N/A	N/A	3	3	N/A	N/A	N/A	N/A	N/A	N/A	N/A	N/A	N/A	N/A	N/A
54	6	prog	MALE	N/A		N/A	N/A	N/A		0	N/A	N/A	N/A	N/A	N/A	N/A	N/A	54	MIBC	T2	N/A	N/A	N/A		N/A	N/A	N/A	BCG x2		N/A	N/A	N/A	N/A	N/A	N/A	N/A	N/A	N/A	N/A	N/A	N/A	N/A	N/A	N/A
55	1	primary	MALE	PROG_149		Uro	UroC	Lum-P		2372.5	0.873005	wt	wt	wt	OE	conc	ALT	0		T1	G3	HG	No		m	a	Yes			2.5	0.15	3	3	0	0	1	2.7	0	0	0.5	0.8	0	0.1	0
55	2	rec	MALE	N/A		Uro	N/A	N/A		0	N/A	N/A	N/A	N/A	OE	N/A	ALT	5.1		Ta	G3	HG	No		N/A	N/A	Yes			1.5	0.15	3	3	2	1	1	2.7	0	0	1	0.9	0	0	0
55	3	rec	MALE	PROG_150		Uro	UroC	Lum-P		5482.88	0.857817	wt	E545K_H1047L	wt	OE	conc	ALT	9.5		T1	G3	HG	No		m	a	No			2	0.15	3	3	0	1	0.5	2.25	0	0	0.5	0.75	0	0	0
55	4	rec	MALE	N/A		Uro	N/A	N/A		0	N/A	N/A	N/A	N/A	OE	N/A	ALT	15.4		Ta	G2	HG	No		N/A	N/A	No			2	0.2	3	3	1	1	2	2.7	0	0	2	0.9	0	0	0
55	5	rec	MALE	N/A		Sc/NE	N/A	N/A	Uro > Sc/NE (IHC)	269.88	N/A	N/A	N/A	N/A	N/A	N/A	N/A	24.1		TisNoM1	G3	HG	N/A		N/A	N/A	N/A			0	0.8	1	3	N/A	1	1	0	0	0	2	0.1	1	2.4	0
55	6	prog	MALE	PROG_151		GU	ScNE	Stroma-rich	Sc/NE > GU (IHC), Uro > ScNE (RNA)	7016.88	0.752397	wt	wt	wt	WT	conc	WT	N/A	M+	Met	N/A	N/A	N/A		N/A	N/A	N/A	BCG		1	0	2.5	3	0	1	0	0	0	0	0	0	0	2.25	0
56	1	primary	MALE	PROG_152		Uro	ScNE	NE-like		12251.7	0.957991	wt	wt	C228T	WT	conc	WT	0		T1	G3	HG	No		m	a	Yes			2.5	0	1.5	0	0	0	0	0	0.3	1.1	0.5	0.85	1.5	1.95	0
56	2	rec	MALE	PROG_153		Ba/Sq	ScNE	Basal/Squamous	Uro > Ba/Sq (IHC)	5117.58	0.882142	wt	wt	wt	WT	N/A	WT	9.9		T1	G3	HG	No		e	c	Yes			3	0.15	0.5	0	0	0	0	0.05	0.75	1.8	2	0.9	2.5	2.7	0
56	3	rec	MALE	PROG_154	PMID:28195647 (HYB#125)	Mes	Mes	Stroma-rich	Ba/Sq > Mes (IHC)	1099.8	0.726724	wt	wt	wt	WT	conc	WT	13.9		T1	G3	HG	No		m	a	Yes			2.5	0	0	0	0	0	0	0	0	0.1	0	0.9	0.5	2.7	0
56	4	prog	MALE	N/A		N/A	N/A	N/A		0	N/A	N/A	N/A	N/A	N/A	N/A	N/A	17.2	MIBC	T3N0	G3	HG	N/A		N/A	N/A	N/A	BCG		N/A	N/A	N/A	N/A	N/A	N/A	N/A	N/A	N/A	N/A	N/A	N/A	N/A	N/A	N/A
57	1	primary	MALE	PROG_155		Uro	UroA-Prog	Lum-P		579.8	0.973473	wt	wt	wt	WT	conc	WT	0		Ta	G2	LG	No		N/A	N/A	No			2.5	0.3	3	3	2	1.7	0.5	2.15	0	0	1.5	0.7	0	0	0
57	2	rec	MALE	PROG_156		Uro	UroA-Prog	Lum-P		2718.3	0.875164	wt	wt	C228T	WT	conc	WT	13.3		Ta	G2	LG	No		N/A	N/A	Yes			2	0.2	3	3	1	1.5	2	2.25	0	0.15	2	0.85	0	0	0
57	3	rec	MALE	PROG_157		Uro	UroA-Prog	Lum-P		3697.46	0.965737	wt	wt	C228T	WT	conc	WT	25.1		Ta	G2	LG	No		N/A	N/A	Yes			3	0.2	3	3	2	1	2	2.7	0	0	2	0.8	0	0	0
57	4	prog	MALE	PROG_158	PMID:28195647 (HYB#200)	Sc/NE	ScNE	NE-like	Uro > ScNE (RNA + IHC)	913.38	0.908511	wt	wt	C228T	OE_het	conc	ALT	60.5	MIBC	T2	G3	HG	No	Neuroendocrine variant	N/A	N/A	N/A	N/A		7.5	0	1.5	3	0	0	0	0.2	0.3	0.2	2	0	1.5	0.15	0
58	1	primary	FEMALE	PROG_159	PMID:25770486	GU	GU	Lum-U		1864.98	0.813064	wt	E545K	C228T	OE	N/A	ALT	0		T1	G3	HG	No		e	b	Yes			2	0	3	3	1	1	1	1.8	0	0.1	2	0	0	0	0
58	2	rec	FEMALE	N/A		GU	N/A	N/A		0	N/A	N/A	N/A	N/A	OE	conc	ALT	2		Ta	G3	HG	No		N/A	N/A	Yes			3	0	N/A	N/A	N/A	0	N/A	N/A	N/A	N/A	2	0	1	N/A	0
58	3	rec	FEMALE	N/A		GU	N/A	N/A		0	N/A	N/A	N/A	N/A	OE	conc	ALT	23.1		Ta	G3	HG	No		N/A	N/A	Yes			2.5	0	3	2.5	2	2	1	2.15	0	0.1	1	0.05	0	0.35	0
58	4	prog	FEMALE	N/A		Ba/Sq	N/A	N/A	GU > Ba/Sq (IHC)	1018.68	N/A	wt	E545K	C228T	OE	conc	ALT	29.8	MIBC	T2	G3	HG	No		N/A	N/A	Yes	MMC, no BCG		4	0.1	2.5	3	0	0	0	0.15	2.7	1.7	2.5	0	0.5	0	0
59	1	primary	MALE	N/A	PMID:25770486	N/A	N/A	N/A		0	N/A	N/A	N/A	N/A	N/A	N/A	N/A	0		T1	G2	HG	No		N/A	N/A	Yes			N/A	N/A	N/A	N/A	N/A	N/A	N/A	N/A	N/A	N/A	N/A	N/A	N/A	N/A	N/A
59	2	rec	MALE	N/A		Uro	N/A	N/A		0	N/A	N/A	N/A	N/A	WT	N/A	WT	1.2		Ta	G2	HG	No		N/A	N/A	Yes			2	1.7	3	3	1	1.5	3	2.7	0	0	0	0.9	0.5	0	0
59	3	rec	MALE	N/A		Uro	N/A	N/A		0	N/A	N/A	N/A	N/A	WT	conc	WT	4.8		Ta	G3	HG	Yes		N/A	N/A	Yes			1	2.4	3	3	1	1	3	2.7	0	0	1	0.8	1	0	0.5
59	4	rec	MALE	N/A		N/A	N/A	N/A		0	N/A	N/A	N/A	N/A	WT	N/A	WT	8.5		Ta	G3	HG	Yes		N/A	N/A	No			N/A	N/A	N/A	N/A	N/A	N/A	N/A	N/A	N/A	N/A	N/A	N/A	0	0	N/A
59	5	prog	MALE	N/A		N/A	N/A	N/A		0	N/A	N/A	N/A	N/A	N/A	N/A	N/A	100.5	MIBC	T2M1	G3	HG	No		N/A	N/A	Yes	BCG		N/A	N/A	N/A	N/A	N/A	N/A	N/A	N/A	N/A	N/A	N/A	N/A	N/A	N/A	N/A
60	1	primary	MALE	PROG_160		Uro	UroC	Lum-NS		5762.9	0.737569	Y375C	wt	wt	WT	conc	WT	0		T1	G3	HG	No		m	b	Yes			1.5	2	3	3	1	2.1	1.5	1.35	0	0.1	0.5	0.9	0	0	0
60	2	rec	MALE	PROG_161		Uro	UroC	Lum-NS		602.42	0.639669	wt	wt	C228T	WT	N/A	WT	10.1		T1	G3	HG	No		m	b	No			1	0.8	3	3	1	0	1	0.8	0	0	0	0.8	0	0.1	0
60	3	rec	MALE	N/A		N/A	N/A	N/A		0	N/A	N/A	N/A	N/A	N/A	N/A	N/A	88.2		T1	G3	HG	No		m	b	No			N/A	N/A	N/A	N/A	N/A	N/A	N/A	N/A	N/A	N/A	N/A	N/A	N/A	N/A	N/A
60	4	rec	MALE	PROG_162		Uro	UroC	Lum-NS		3867.24	0.600623	wt	wt	C228T	WT	conc	WT	89.8		T1	G3	HG	No		e	c	Yes			0.5	1.05	2.5	2.15	0.5	0.5	1	0.9	0	0	0.5	0.85	0	0	0.5
60	5	rec	MALE	N/A		Mes	N/A	N/A	Uro > Mes (IHC)	0	N/A	N/A	N/A	N/A	WT	N/A	WT	91.8		T1	G3	HG	No		m	b	Yes			0.5	0.3	0	0	0	0	0	0	0	0	0.1	0.8	0	2.7	3
60	6	rec	MALE	N/A		Uro	N/A	N/A	Mes > Uro (IHC)	0	N/A	N/A	N/A	N/A	WT	N/A	WT	100.2		N/A	N/A	N/A	N/A		N/A	N/A	N/A			1.5	0.9	1.5	3	1	0	1	0.8	0	0.3	0.5	0.75	0	1.35	1.5
60	7	prog	MALE	N/A		N/A	N/A	N/A		0	N/A	N/A	N/A	N/A	N/A	N/A	N/A	111.7	MIBC	T2	G3	HG	No		N/A	N/A	Yes	BCG		N/A	N/A	N/A	N/A	N/A	N/A	N/A	N/A	N/A	N/A	N/A	N/A	N/A	N/A	N/A
61	1	primary	MALE	PROG_163	PMID:22553347 (UC_0512_1)	Uro	UroA-Prog	Lum-P		5397.86	0.810916	wt	wt	C228T	WT	conc	WT	0		T1	G3	HG	No		m	b	Yes			2.5	2.25	2.55	3	1.5	0	1	0.7	0	0	0.5	0.8	1	0	0.5
61	2	rec	MALE	PROG_164		Uro	UroA-Prog	Lum-P		5981.56	0.88027	wt	wt	C228T	N/A	N/A	N/A	2.6		Ta	G3	HG	No		N/A	N/A	Yes			2.5	2	3	3	1	0	2	1.8	0	0.2	1	0.8	0.5	0	0
61	3	prog	MALE	N/A		N/A	N/A	N/A		0	N/A	N/A	N/A	N/A	N/A	N/A	N/A	10.7	M+	T1N0M1	G3	N/A	N/A		N/A	N/A	N/A	BCG		N/A	N/A	N/A	N/A	N/A	N/A	N/A	N/A	N/A	N/A	N/A	N/A	N/A	N/A	N/A
62	1	primary	MALE	N/A		N/A	N/A	N/A		0	N/A	N/A	N/A	N/A	WT	N/A	WT	0		T1	G3	HG	Yes		m	a	Yes			N/A	N/A	N/A	N/A	N/A	N/A	N/A	N/A	0	N/A	N/A	N/A	0	N/A	N/A
62	2	rec	MALE	PROG_165		Uro	Ba/Sq	Basal/Squamous		1040	0.514054	wt	wt	wt	OE	N/A	ALT	20		T1	G3	HG	No		e	c	Yes			2	0.9	3	1.55	1	0	0.5	1.8	0	1.2	1	0.6	0	0.65	1
62	3	rec	MALE	N/A		Uro	N/A	N/A		416.52	N/A	wt	wt	wt	WT	N/A	WT	25.8		T1	G3	HG	Yes	Glandular differentiation	e	c	Yes		IHC-Classified despite markers missing	1	0.9	3	3	3	0	0	0	0	1.5	N/A	0.4	0	0.7	0
62	4	rec	MALE	N/A		Uro	N/A	N/A		0	N/A	N/A	N/A	N/A	OE	N/A	ALT	28.5		T1	G2	HG	No		m	a	Yes			2	0.4	2	3	3	0	0	0.7	0	1.8	0	0.7	0	0	0
62	5	prog	MALE	N/A		N/A	N/A	N/A		0	N/A	N/A	N/A	N/A	N/A	N/A	N/A	57.2	RC (T1 after BCG)	T1	G3	HG	Yes		m	b	Yes	BCG		N/A	N/A	N/A	N/A	N/A	N/A	N/A	N/A	N/A	N/A	N/A	N/A	N/A	N/A	N/A
63	1	primary	MALE	PROG_166	PMID:25770486, PMID:22553347 (UC_0077_1)	GU	GU	Lum-U		4076.28	0.909984	wt	wt	C228T	OE	conc	ALT	0		T1	G3	HG	Yes		N/A	N/A	Yes			2.5	0	2.55	3	1.5	0	0.5	2.55	0	0	2.5	0	2	0	0
63	2	rec	MALE	PROG_167		GU	GU	Lum-U		5516.42	0.972127	wt	wt	C228T	OE_WT	dis	DIS	3		T1	G3	HG	Yes		e	c	Yes			2.5	0	3	3	1.5	0	1	2.55	0	0	2	0	1	0	0
63	3	prog	MALE	PROG_168		GU	Mes	Basal/Squamous	GU > Mes (RNA)	4113.46	0.607337	wt	wt	C228T	OE	conc	ALT	9.2	MIBC	T2	G3	HG	No		N/A	N/A	Yes	BCG		2.5	0	3	3	1.5	0	0	0.75	0	0	2	0	2	0.1	0
64	1	primary	FEMALE	PROG_169	PMID:25770486	Uro	UroA-Prog	Lum-P		4606.42	0.87831	wt	wt	C228T	WT	conc	WT	0		T1	G3	HG	No		m	b	Yes			1.5	0.8	3	3	2	0.5	1.5	1.8	0	0	0.5	0.85	0	0	0
64	2	rec	FEMALE	N/A		Uro	N/A	N/A		0	N/A	N/A	N/A	N/A	WT	conc	WT	4.4		Ta	G3	HG	No		N/A	N/A	Yes			2	0.55	3	3	2.5	0.4	2	2.7	0	0.05	1	0.75	0	0	0
64	3	rec	FEMALE	N/A		Uro	N/A	N/A		0	N/A	N/A	N/A	N/A	WT	N/A	WT	21.2		Ta	G3	HG	Yes		N/A	N/A	Yes		IHC-Classified despite markers missing	2	0	3	3	2	N/A	1	1.6	0	0.2	N/A	0.8	0	0	0
64	4	rec	FEMALE	N/A		N/A	N/A	N/A		0	N/A	N/A	N/A	N/A	N/A	N/A	N/A	43.7		Tis	G3	HG	Yes		N/A	N/A	Yes			N/A	N/A	3	3	N/A	N/A	3	N/A	0	N/A	N/A	N/A	0	N/A	N/A
64	5	prog	FEMALE	PROG_170	PMID:28195647 (HYB#84)	Uro	GU	Stroma-rich	Uro > GU (RNA)	1527.24	0.662223	wt	wt	wt	WT	N/A	WT	65.7	MIBC	T2	G3	HG	No		N/A	N/A	Yes	BCG x3		2	0.2	2.55	2	3	0	1	1.8	0	0	0	0.9	0	0.55	0.5
65	1	primary	MALE	N/A		Uro	N/A	N/A		0	N/A	N/A	N/A	N/A	WT	conc	WT	0		Ta	G2	HG	Yes		N/A	N/A	Yes			1	1.4	3	3	1	1.5	1.5	1.6	0	0.1	1	0.8	0	0	0
65	2	rec	MALE	PROG_171		Uro	UroA-Prog	Lum-P		4434.82	0.80172	S249C	wt	C228T	WT	conc	WT	7.5		Ta	G2	HG	No		N/A	N/A	Yes			2	1.2	1.05	1.05	1	1	1	2.7	0	0.1	0	0.5	1	1.35	0.5
65	3	rec	MALE	N/A		Uro	N/A	N/A		0	N/A	N/A	N/A	N/A	WT	N/A	WT	20.6		Ta	G2	HG	No		N/A	N/A	Yes			2	0.8	3	3	1	2	3	1.8	0	0.2	1	0.9	0	0	0
65	4	rec	MALE	PROG_172		Uro	UroA-Prog	Lum-P		6071.52	0.873967	S249C	wt	C228T	WT	conc	WT	27.3		Ta	G2	HG	No		N/A	N/A	Yes			2.5	1.2	3	3	1	1.5	2.5	1.8	0	0.2	0	0.9	0	0	0.5
65	5	rec	MALE	PROG_173		Uro	UroA-Prog	Lum-P		5756.4	0.90652	wt	wt	C228T	WT	conc	WT	35.4		Ta	G2	HG	No		N/A	N/A	Yes			1	0.9	3	3	1	1.5	1.5	2.1	0	0.15	0	0.85	0	0	0
65	6	rec	MALE	PROG_174		Uro	UroA-Prog	Lum-P		1624.22	0.854141	S249C	wt	C228T	WT	conc	WT	44.5		Ta	G3	HG	Yes		N/A	N/A	Yes			1.5	0.3	3	3	1	2	1	1.6	0	0.2	0	0.75	0	0	0
65	7	rec	MALE	N/A		Uro	N/A	N/A		0	N/A	N/A	N/A	N/A	WT	N/A	WT	64.8		Ta	G2	LG	No		N/A	N/A	Yes			0	1.6	3	3	0	2	2	2.7	0	0.2	0	0.9	0	0	0
65	8	prog	MALE	PROG_175		Uro	UroB	Stroma-rich		1469.78	0.684354	wt	wt	C228T	WT	N/A	WT	103.8	MIBC	T3N3M1	G3	HG	No		N/A	N/A	Yes	BCG + MMC + BCG		2.5	0.2	3	1.5	0.5	1	1	1.2	0	0.7	0.5	0.85	0	0	1
66	1	primary	MALE	PROG_176		N/A	UroA-Prog	Lum-P		5005.52	0.952564	wt	wt	wt	WT	N/A	WT	0		Ta	G3	HG	No		N/A	N/A	No			N/A	N/A	3	3	N/A	N/A	N/A	N/A	0	N/A	N/A	N/A	N/A	N/A	0
66	2	rec	MALE	N/A		N/A	N/A	N/A		0	N/A	N/A	N/A	N/A	OE	N/A	ALT	15.9		Ta	G3	HG	Yes		N/A	N/A	Yes			2	N/A	3	N/A	1	N/A	N/A	1.6	N/A	0.2	N/A	0	N/A	0	N/A
66	3	prog	MALE	N/A		N/A	N/A	N/A		0	N/A	N/A	N/A	N/A	N/A	N/A	N/A	24.6	M+	TaNoM1	Gx	Gx	N/A		N/A	N/A	N/A	MMC, no BCG		N/A	N/A	N/A	N/A	N/A	N/A	N/A	N/A	N/A	N/A	N/A	N/A	N/A	N/A	N/A
67	1	primary	FEMALE	PROG_177	PMID:25770486	Uro	UroA-Prog	Lum-P		3484.78	0.860404	Y375C	wt	N/A	WT	conc	WT	0		T1	G3	HG	No		N/A	N/A	Yes			2	0.1	2.5	3	1	2	0.5	0.8	0	0.05	0	0.75	0	0	0
67	2	rec	FEMALE	PROG_178		Uro	UroA-Prog	Lum-P		3757.78	0.777368	wt	wt	N/A	WT	conc	WT	1.6		T1	G2	HG	No		m	b	No			1.5	0	3	3	1	2	1	0.4	0	0.1	0	0.3	0	0	0
67	3	rec	FEMALE	PROG_179		Uro	UroA-Prog	Lum-P		5179.72	0.925836	Y375C	wt	C228T	WT	conc	WT	5.7		T1	G3	HG	No		m	b	No			2	0.15	3	3	1	2	0	2.1	0	0	0	0.45	0	0	0
67	4	rec	FEMALE	PROG_180		Uro	UroA-Prog	Lum-P		5762.38	0.851657	Y375C	wt	C228T	WT	conc	WT	7.4		T1	G3	HG	No		m	b	Yes			2	0.2	2	3	1	2	0.5	2.7	0	0.1	0	0.55	0	0	0
67	5	prog	FEMALE	N/A		N/A	N/A	N/A		0	N/A	N/A	N/A	N/A	N/A	N/A	N/A	10.4	M+	T1N0M1	G3	N/A	N/A		N/A	N/A	N/A	BCG MMC		N/A	N/A	N/A	N/A	N/A	N/A	N/A	N/A	N/A	N/A	N/A	N/A	N/A	N/A	N/A
68	1	primary	MALE	PROG_181	PMID:25770486	GU	UroA-Prog	Lum-P		2926.56	0.919249	wt	wt	wt	WT	conc	WT	0		T1	G2	HG	No		N/A	N/A	No			1	0.2	3	3	1	0	1	1.5	0	0.3	0.5	0.3	0	0.1	0
68	2	rec	MALE	N/A		N/A	N/A	N/A		0	N/A	N/A	N/A	N/A	N/A	N/A	N/A	8.3		Ta	G2	HG	No		N/A	N/A	Yes			N/A	N/A	N/A	N/A	N/A	N/A	N/A	N/A	N/A	N/A	N/A	N/A	N/A	N/A	N/A
68	3	rec	MALE	PROG_182		Uro	UroA-Prog	Lum-P		9628.58	0.924627	wt	E542K	wt	WT	conc	WT	97.1		T1	G3	HG	No		e	c	Yes			2.5	0.7	3	3	1	0.8	3	2.25	1.05	0.8	1	0.65	1	0	1
68	4	rec	MALE	N/A		Uro	N/A	N/A		0	N/A	N/A	N/A	N/A	WT	N/A	WT	98.6		Ta	G3	HG	Yes		N/A	N/A	Yes			2	0.1	3	3	1	1	1.5	1.8	0.15	0.2	0	0.8	0	0	0
68	5	prog	MALE	N/A		Uro	N/A	N/A		585	N/A	wt	wt	wt	WT	conc	WT	106.4	MIBC	T4aN0M0	G3	HG	Yes		N/A	N/A	No	BCG		2	0.35	3	3	1	2	1	1.3	0	0.15	1	0.75	0	0	0
69	1	primary	MALE	N/A		N/A	N/A	N/A		0	N/A	N/A	N/A	N/A	N/A	N/A	N/A	0		Ta	G2	N/A	N/A		N/A	N/A	N/A			N/A	N/A	N/A	N/A	N/A	N/A	N/A	N/A	N/A	N/A	N/A	N/A	N/A	N/A	N/A
69	2	rec	MALE	N/A		N/A	N/A	N/A		0	N/A	N/A	N/A	N/A	N/A	N/A	N/A	3.6		Ta	G3	N/A	N/A		N/A	N/A	N/A			N/A	N/A	N/A	N/A	N/A	N/A	N/A	N/A	N/A	N/A	N/A	N/A	N/A	N/A	N/A
69	3	rec	MALE	N/A		N/A	N/A	N/A		0	N/A	N/A	N/A	N/A	N/A	N/A	N/A	7.3		T1	G2	N/A	N/A		N/A	N/A	N/A			N/A	N/A	N/A	N/A	N/A	N/A	N/A	N/A	N/A	N/A	N/A	N/A	N/A	N/A	N/A
69	4	rec	MALE	N/A		GU	N/A	N/A		0	N/A	N/A	N/A	N/A	OE	conc	ALT	11.8		Ta	G3	HG	No		N/A	N/A	Yes			1	0	3	3	2	1	3	2.7	0	0	2	0	0	0	0
69	5	rec	MALE	PROG_183		GU	GU	Lum-U		941.72	0.919566	wt	wt	wt	OE	conc	ALT	15.8		T1	G3	HG	No		m	b	Yes			2	0	1.5	3	1	1	2	2.7	0	0	2	0	0	0	0
69	6	rec	MALE	PROG_184		GU	GU	Lum-U		2002.52	0.915135	wt	wt	C228T	OE	conc	ALT	19.6		Ta	G3	HG	No		N/A	N/A	Yes			2	0	3	3	1	0	2	1.85	0	0	1.5	0	0	0	0
69	7	rec	MALE	PROG_185		GU	GU	Lum-U		1883.44	0.925602	wt	wt	C228T	OE	conc	ALT	27.2		Ta	G3	HG	No		N/A	N/A	No			2	0	3	3	1.5	1	2.5	2.7	0	0	2.5	0	0	0	0
69	8	rec	MALE	PROG_186	PMID:22553347 (UC_0218_2)	GU	GU	Lum-U		4624.36	0.964625	wt	wt	C228T	OE	N/A	ALT	31.4		T1	G3	HG	No		N/A	N/A	Yes			2	0	3	3	1	0	0	1.8	0	0	1	0	0	0	0
69	9	rec	MALE	PROG_187	PMID:28195647 (HYB#46)	GU	GU	Lum-U		2353	0.924819	wt	wt	C228T	OE	conc	ALT	34.3		Ta	G3	HG	No		N/A	N/A	No			2.5	0	3	2.5	1	0	2.5	1.8	0	0	1	0	0	0.1	0
69	10	prog	MALE	N/A		N/A	N/A	N/A		0	N/A	N/A	N/A	N/A	N/A	N/A	N/A	43.5	MIBC	T2	G3	HG	No		N/A	N/A	Yes	No BCG		N/A	N/A	N/A	N/A	N/A	N/A	N/A	N/A	N/A	N/A	N/A	N/A	N/A	N/A	N/A
70	1	primary	MALE	PROG_188	PMID:25770486	Mes	Mes	Stroma-rich		1391	0.59006	wt	wt	wt	WT	conc	WT	0		T1	G3	HG	Yes		e	c	Yes			4	0.4	0.75	1.75	N/A	N/A	0	N/A	1.35	1.7	N/A	N/A	0	2.7	2
70	2	rec	MALE	N/A		N/A	N/A	N/A		0	N/A	N/A	N/A	N/A	WT	conc	WT	14.8		Ta	G3	HG	Yes		N/A	N/A	Yes			N/A	N/A	N/A	N/A	N/A	N/A	N/A	N/A	N/A	N/A	N/A	N/A	N/A	N/A	N/A
70	3	rec	MALE	N/A		N/A	N/A	N/A		0	N/A	N/A	N/A	N/A	N/A	N/A	N/A	25.9		Tx	N/A	N/A	Yes		N/A	N/A	N/A			N/A	N/A	N/A	N/A	N/A	N/A	N/A	N/A	N/A	N/A	N/A	N/A	N/A	N/A	N/A
70	4	prog	MALE	N/A		Ba/Sq	N/A	N/A		0	N/A	N/A	N/A	N/A	WT	N/A	WT	36.7	MIBC	T2	G3	HG	No		N/A	N/A	Yes	BCG x2		2	0	3	2.1	0	0	0	0.4	1.2	1.6	N/A	0	1	2.4	0
71	1	primary	MALE	N/A		N/A	N/A	N/A		0	N/A	N/A	N/A	N/A	N/A	N/A	N/A	0		Ta	G3	N/A	N/A		N/A	N/A	N/A			N/A	N/A	N/A	N/A	N/A	N/A	N/A	N/A	N/A	N/A	N/A	N/A	N/A	N/A	N/A
71	2	rec	MALE	PROG_189		GU	UroC	Lum-P		0	0.911227	S249C	wt	C228T	WT	conc	WT	5.4		T1	G3	N/A	N/A		N/A	N/A	N/A			2	0	3	3	2	0.05	3	2.7	0	0	1.5	0	1	0	0
71	3	rec	MALE	N/A		GU	N/A	N/A		0	N/A	N/A	N/A	N/A	WT	conc	WT	9.2		Ta	G3	N/A	N/A		N/A	N/A	N/A		IHC-Classified despite markers missing	N/A	N/A	3	3	0	0	3	2.7	0	0	N/A	0.35	0	0	0
71	4	rec	MALE	PROG_190		GU	UroB	Stroma-rich		0	0.583622	wt	wt	C228T	WT	N/A	WT	14.7		Ta	G3	N/A	N/A		N/A	N/A	N/A			1.5	0	3	3	2	1	3	2.7	0.3	0	1	0	0	0	0
71	5	rec	MALE	PROG_191		GU	UroC	Lum-P		0	0.925793	wt	wt	wt	WT	conc	WT	20.8		T1	G3	N/A	N/A		N/A	N/A	N/A			4.5	0.05	3	3	1	0.5	3	2.7	0	0	2	0	0.5	0.05	0
71	6	rec	MALE	PROG_192		GU	UroC	Lum-P		0	0.851749	wt	wt	C228T	WT	conc	WT	23.9		T1	G3	N/A	N/A		N/A	N/A	N/A			3.5	0	2.4	3	1	1	3	2.7	0	0	0.95	0	0	0	0
71	7	prog	MALE	PROG_193	PMID:22553347 (UC_0552_1), PMID:28195647 (HYB#82)	GU	GU	Lum-NS		0	0.741595	wt	wt	C228T	WT	conc	WT	27.2	N+	T1	G3	N/A	N/A		N/A	N/A	N/A	No BCG		3	0	3	3	1.5	0.5	1	2.25	0	0	1.5	0	0	0.05	0
72	1	primary	MALE	PROG_194		Uro	UroA-Prog	Lum-P		7300.8	0.897871	Y375C_G382R	wt	wt	WT	conc	WT	0		Ta	G1	N/A	N/A		N/A	N/A	Yes		IHC-Classified despite markers missing	0.5	0.15	2.5	3	1	N/A	0.5	0.3	0	N/A	0	N/A	0	0	0
72	2	rec	MALE	PROG_195		Uro	UroB	Lum-P		846.82	0.842102	Y375C_G382R	wt	C228T_C250T	WT	conc	WT	3.2		Ta	G1	N/A	N/A		N/A	N/A	N/A			1	0.6	3	3	1	2	3	1.8	0	1.8	1	0.85	0	0	0
72	3	rec	MALE	PROG_196		Uro	UroA-Prog	Lum-P		3872.18	0.923681	Y375C_G382R	wt	C228T_C242T_C250T	WT	conc	WT	10		Ta	G1	N/A	N/A		N/A	N/A	Yes			1	1.2	3	3	0.5	3	3	1.8	0	1.4	1	0.75	0	0	0
72	4	prog	MALE	PROG_197		Uro	UroB	Lum-P		4854.46	0.83212	Y375C_G382R	wt	C250T	WT	conc	WT	37.9	MIBC	T2	G2	N/A	N/A		N/A	N/A	Yes	No BCG		2	1.2	3	3	1	1.5	2	1.8	0	1.6	1	0.9	0	0	0
73	1	primary	MALE	N/A		Uro	N/A	N/A		0	N/A	N/A	N/A	N/A	WT	N/A	WT	0		Ta	G2	N/A	N/A		N/A	N/A	Yes		IHC-Classified despite markers missing	N/A	N/A	3	3	2	N/A	1	2.4	0	N/A	N/A	N/A	0	0	0
73	2	rec	MALE	N/A		Uro	N/A	N/A		0	N/A	N/A	N/A	N/A	WT	conc	WT	10.8		T1	G2	N/A	N/A		N/A	N/A	N/A		IHC-Classified despite markers missing	0.5	0.9	1.05	3	N/A	N/A	1	N/A	0	N/A	N/A	N/A	0	0	1
73	3	rec	MALE	N/A		Uro	N/A	N/A		0	N/A	N/A	N/A	N/A	WT	N/A	WT	12.9		T1	G2	N/A	N/A		N/A	N/A	Yes			3	0.1	3	2	1	1	0	1.6	0	0	0	0.8	0	0	0
73	4	rec	MALE	PROG_198		Mes	Mes	Stroma-rich		1419.08	0.489334	G372S	wt	C228T_C250T	WT	N/A	WT	18.7		T1	N/A	N/A	Yes		N/A	N/A	Yes			1	0	N/A	N/A	0	0	0	0	N/A	N/A	1.5	N/A	0	N/A	2
73	5	prog	MALE	PROG_199		Uro	Mes	Stroma-rich		3224	0.477998	wt	E545K	wt	WT	N/A	WT	35.9	MIBC	T2	G3	N/A	N/A		N/A	N/A	Yes	BCG x2		1.5	0.2	3	3	1	0	1	1.4	0	0.1	0.5	0.7	1	0	0
74	1	Primary	MALE	N/A		N/A	N/A	N/A		0	N/A	N/A	N/A	N/A	N/A	N/A	N/A	0		T1	G3	N/A	N/A		N/A	N/A	N/A			N/A	N/A	N/A	N/A	N/A	N/A	N/A	N/A	N/A	N/A	N/A	N/A	N/A	N/A	N/A
74	2	rec	MALE	N/A		N/A	N/A	N/A		0	N/A	N/A	N/A	N/A	N/A	N/A	N/A	1.9		T1	G3	N/A	N/A		N/A	N/A	N/A			N/A	N/A	N/A	N/A	N/A	N/A	N/A	N/A	N/A	N/A	N/A	N/A	N/A	N/A	N/A
74	3	rec	MALE	N/A		N/A	N/A	N/A		0	N/A	N/A	N/A	N/A	N/A	N/A	N/A	5.6		T2	G3	N/A	N/A		N/A	N/A	N/A			N/A	N/A	N/A	N/A	N/A	N/A	N/A	N/A	N/A	N/A	N/A	N/A	N/A	N/A	N/A
74	4	prog	MALE	PROG_200		Uro	GU	Stroma-rich		6465.94	0.683099	wt	wt	C228T	WT	conc	WT	8.1	MIBC	T3	G3	HG	No		N/A	N/A	N/A	BCG		3	0.2	3	3	1.5	1.5	2	1.2	0	0	1	0.75	0	0	0
