# Supplementary material for: Molecular changes during progression from nonmuscle invasive to advanced urothelial carcinoma
Source: Int J Cancer. 2019 Nov 14;146(9):2636–47. doi: 10.1002/ijc.32737 (PMC7079000; doi:10.1002/ijc.32737)
Supplement: Supplementary file 12 — Table S7 Supporting InfoItem [file IJC-146-2636-s012.xlsx]

## Sheet: Sheet1
Primary_vs_rec	Prim_Mean	Prim_StDev	Rec_Mean	Rec_StDev	Abs t	q	delta	dir		Rec_vs_Prog	Rec_Mean	Rec_StDev	Prog_Mean	Prog_StDev	Abs t	q	delta	dir
EPS8L3	0.59544	0.962542	0.109397	0.799451	3.99414	0	0.486043	-1		SPINK1	-0.2299	1.84489	-1.45895	1.82326	3.65993	0	1.22905	-1
CDH23	0.352039	0.740423	-0.0641138	0.815984	3.32116	0	0.416153	-1		HPGD	0.26106	1.57137	-0.860268	1.49002	3.9013	0	1.12133	-1
HILPDA	0.284167	0.588975	-0.126786	0.651891	3.57719	0	0.410953	-1		UCA1	0.36538	1.95294	-0.676035	1.88917	4.68477	0	1.04142	-1
CYP2J2	0.317393	0.927157	-0.0711398	0.934788	2.82126	0	0.388533	-1		HMGCS2	-0.0368039	1.51653	-1.07701	1.32705	4.62372	0	1.04021	-1
MFAP3L	0.302405	0.588931	-0.0547139	0.59362	3.82727	0	0.357119	-1		ADGRF1	0.306082	1.08233	-0.619243	1.10078	4.43005	0	0.925325	-1
VEGFA	0.19634	0.456342	-0.0972661	0.48995	3.96244	0	0.293606	-1		UPK1A	0.0242362	1.58343	-0.887407	1.89479	3.26459	0	0.911643	-1
SULT1A2	0.276919	0.604975	-0.0114603	0.548323	3.48386	0	0.288379	-1		SPTSSB	0.310945	0.991695	-0.573793	1.09931	4.80048	0	0.884738	-1
TMEM51	0.209463	0.48424	-0.0619942	0.562805	3.70361	0	0.271457	-1		PDE10A	0.128471	1.12856	-0.723797	1.00087	4.52054	0	0.852268	-1
AOC2	0.255478	0.378524	0.00127379	0.350965	4.80144	0	0.254205	-1		UPK1A-AS1	0.0712023	1.34705	-0.77578	1.65756	3.49332	0	0.846982	-1
MAST4	0.16317	0.3399	-0.0568256	0.372544	3.92274	0	0.219996	-1		ACER2	-0.0720997	1.21182	-0.891063	1.06374	3.7684	0	0.818963	-1
PIN4	0.120009	0.253524	-0.0964479	0.223956	4.19066	0	0.216456	-1		PLCE1	0.176622	0.79186	-0.510244	0.810666	4.42281	0	0.686866	-1
TBX6	0.201187	0.48093	-0.00200581	0.434814	3.1527	0	0.203193	-1		GCLC	0.347044	0.868824	-0.305429	0.85213	3.88622	0	0.652472	-1
SNAP91	0.164809	0.334942	-0.0304693	0.233888	4.21865	0	0.195278	-1		CYP4Z2P	0.0256584	0.903196	-0.620814	1.14047	3.79678	0	0.646473	-1
KRTAP5-11	0.191718	0.332684	-0.00331191	0.288464	3.68991	0	0.19503	-1		FER1L4	-0.084246	0.886001	-0.722039	0.921046	3.78841	0	0.637793	-1
UBXN10	0.215764	0.44084	0.0245018	0.458658	3.26072	0	0.191262	-1		SLC15A1	0.625251	0.877029	-0.00664079	0.636394	3.85761	0	0.631892	-1
ARHGEF19	0.109189	0.346288	-0.0771923	0.354129	3.52162	0	0.186381	-1		TOX3	0.0464654	1.2337	-0.578272	1.15683	3.77633	0	0.624737	-1
PLEK2	0.191959	0.409102	0.00906221	0.46198	3.35697	0	0.182897	-1		FBP1	0.0395872	0.91102	-0.583434	0.965183	3.95405	0	0.623021	-1
C22orf46	0.148864	0.336225	-0.0130498	0.297416	3.20687	0	0.161913	-1		ERP27	0.357279	1.09685	-0.25583	0.85488	4.43191	0	0.613109	-1
C10orf82	0.142361	0.282866	-0.0193639	0.159596	3.32944	0	0.161725	-1		PPFIBP2	0.0670161	0.609393	-0.545834	0.915017	3.50096	0	0.61285	-1
DCAF12L2	0.10481	0.307329	-0.0568232	0.265715	2.90988	0	0.161633	-1		INPP4B	0.213792	0.936012	-0.33717	0.982982	4.11367	0	0.550962	-1
ANP32A-IT1	0.120892	0.312579	-0.0365522	0.291235	3.12671	0	0.157444	-1		RALGAPA2	0.105205	0.878016	-0.441647	0.84408	3.43036	0	0.546852	-1
RBM8A	0.0301983	0.288299	-0.125461	0.284401	3.04246	0	0.155659	-1		PARP4	0.14018	0.449645	-0.400565	0.528105	6.60444	0	0.540745	-1
GPR142	0.126815	0.23266	-0.0247516	0.168631	3.60363	0	0.151567	-1		ACSF2	0.0156763	0.871925	-0.480294	0.78304	3.55602	0	0.49597	-1
LRP5L	0.163153	0.265039	0.0145252	0.238104	3.98807	0	0.148628	-1		DAPK1	0.154725	0.811459	-0.331142	0.858213	3.53126	0	0.485867	-1
FAM86DP	0.170864	0.333631	0.0231785	0.234651	3.62316	0	0.147686	-1		ZNF93	-0.00893307	0.685456	-0.480052	0.714281	4.08523	0	0.471119	-1
MAGOH	0.053965	0.181595	-0.0896081	0.2178	3.7304	0	0.143573	-1		SGK2	0.362715	1.01891	-0.100676	0.73826	3.99754	0	0.463391	-1
RABL3	0.0681445	0.226793	-0.0717452	0.205868	3.50828	0	0.13989	-1		ZNF440	0.0538424	0.546842	-0.405126	0.664455	3.97388	0	0.458968	-1
RCCD1	0.101918	0.221073	-0.0243695	0.217627	3.61528	0	0.126287	-1		DENND2D	0.12372	0.594147	-0.330709	0.486184	4.62814	0	0.454429	-1
CDR1	-0.521691	1.25455	0.546563	1.32952	4.13016	0	1.06825	1		TMEM51-AS1	0.0869569	0.640059	-0.365843	0.57597	4.74158	0	0.4528	-1
LUM	-0.542769	0.946683	0.382257	0.953822	4.68836	0	0.925026	1		ZNF124	0.0415184	0.591688	-0.410104	0.716854	3.63163	0	0.451623	-1
LYZ	-0.605543	1.22923	0.307136	1.26228	5.05365	0	0.912679	1		PLA2G4F	0.14581	0.66037	-0.30143	0.662355	4.3865	0	0.44724	-1
DCN	-0.50616	0.876512	0.325359	1.06661	4.21947	0	0.831519	1		ZNF823	0.143924	0.601442	-0.301208	0.672318	3.68347	0	0.445132	-1
COL3A1	-0.434707	0.612407	0.347647	0.895309	4.4363	0	0.782354	1		CASQ1	0.477786	0.979339	0.0379597	0.806666	4.00337	0	0.439826	-1
MFAP4	-0.268827	0.757651	0.494677	0.958945	4.12947	0	0.763504	1		MR1	0.193869	0.668233	-0.244569	0.628367	3.92186	0	0.438438	-1
ABI3BP	-0.278494	0.754614	0.443619	0.872628	4.50415	0	0.722113	1		CD2AP	0.0737566	0.67016	-0.362835	0.737575	3.56394	0	0.436592	-1
CCDC80	-0.219089	0.764858	0.501656	1.03307	4.19832	0	0.720745	1		PIK3C2B	0.0476761	0.468072	-0.380504	0.558308	4.17743	0	0.42818	-1
C1S	-0.396131	0.860819	0.31646	0.940205	4.05724	0	0.712591	1		ABRACL	0.168696	0.489022	-0.258585	0.56092	3.81887	0	0.427282	-1
HLA-DPA1	-0.594704	1.03078	0.115457	0.9648	4.31896	0	0.710161	1		ANKRD20A11P	0.0357697	0.563767	-0.384734	0.600316	4.15987	0	0.420504	-1
GLIPR1	-0.35057	0.517825	0.354115	0.698294	5.55047	0	0.704686	1		RFWD2	0.212847	0.554646	-0.200803	0.528118	4.24984	0	0.41365	-1
COL1A2	-0.408754	0.673356	0.285923	0.871481	3.92448	0	0.694677	1		HCRP1	0.098226	0.499732	-0.29366	0.474821	4.0482	0	0.391886	-1
A2M	-0.399708	0.91967	0.292053	0.855429	4.28603	0	0.691761	1		SCPEP1	0.0772073	0.763163	-0.309098	0.916471	3.93594	0	0.386306	-1
COL6A3	-0.427879	0.777756	0.255084	0.932212	3.73126	0	0.682963	1		TXNIP	0.13286	0.640065	-0.247058	0.707242	3.84651	0	0.379917	-1
HLA-DPB1	-0.319461	0.809688	0.358804	0.917127	4.69373	0	0.678265	1		TOR1AIP2	0.194487	0.483191	-0.181957	0.584098	3.75783	0	0.376443	-1
CCL5	-0.303563	0.86186	0.277443	0.879646	4.07527	0	0.581006	1		TRERF1	0.0827839	0.579939	-0.287415	0.486071	3.66544	0	0.370199	-1
LCP1	-0.579861	0.89546	-0.00452889	0.855742	4.21185	0	0.575332	1		UFC1	0.24778	0.458751	-0.11808	0.5494	4.32562	0	0.36586	-1
CDH11	-0.304596	0.580739	0.263407	0.681977	4.49305	0	0.568002	1		MYO6	0.0331049	0.550516	-0.332578	0.537789	3.55501	0	0.365683	-1
COL1A1	-0.338322	0.667038	0.229306	0.839602	3.5672	0	0.567628	1		ANKRD20A9P	0.0333516	0.49424	-0.322655	0.527465	3.85626	0	0.356006	-1
ZEB2	-0.218589	0.672766	0.321015	0.672498	4.40152	0	0.539604	1		LOC148696	0.0503546	0.468956	-0.303069	0.498066	3.91279	0	0.353423	-1
PDGFRA	-0.162463	0.635662	0.366844	0.708945	3.92727	0	0.529308	1		ALOX5	0.0987675	0.651067	-0.249356	0.68378	3.16415	0	0.348124	-1
TIMP2	-0.306659	0.72249	0.219018	0.793516	3.52937	0	0.525677	1		UHMK1	0.1628	0.448639	-0.178439	0.495134	4.56704	0	0.341239	-1
CD74	-0.524174	0.900992	-0.0113114	0.784396	4.1431	0	0.512862	1		PAN2	0.205476	0.590448	-0.132815	0.471419	3.86106	0	0.338291	-1
C1R	-0.26184	0.635013	0.249429	0.696058	3.76305	0	0.51127	1		SLC52A3	0.233548	0.586986	-0.104695	0.405003	3.22478	0	0.338243	-1
COL6A1	-0.154759	0.632324	0.354793	0.814959	3.58502	0	0.509551	1		CD46	0.117277	0.497425	-0.215781	0.522433	3.72146	0	0.333059	-1
FCER1G	-0.337624	0.770753	0.165395	0.815106	3.56797	0	0.503019	1		POLR2B	0.138087	0.345764	-0.194315	0.452813	3.56257	0	0.332403	-1
NCKAP1L	-0.169366	0.682155	0.327453	0.834904	3.5821	0	0.496818	1		LOC100128816	0.101919	0.379116	-0.230326	0.468623	4.28076	0	0.332245	-1
CYBRD1	-0.253279	0.615551	0.237142	0.68708	3.62904	0	0.490421	1		SNRPG	0.143578	0.418073	-0.186852	0.55323	3.58977	0	0.33043	-1
JAML	-0.178429	0.581157	0.30615	0.702632	4.00914	0	0.484579	1		SPATA20	-0.0169429	0.459435	-0.335164	0.490525	3.81449	0	0.318221	-1
MSN	-0.325925	0.766448	0.15473	0.622754	3.37216	0	0.480655	1		WARS2	0.111996	0.286587	-0.203788	0.393156	4.00131	0	0.315784	-1
VIM	-0.325066	0.662958	0.143683	0.679942	3.68916	0	0.468749	1		MIR200C	0.191312	0.399623	-0.12202	0.43127	4.19025	0	0.313332	-1
PLAT	-0.217599	0.630784	0.248033	0.812985	3.3128	0	0.465632	1		ETV6	0.109745	0.355326	-0.201184	0.419245	4.22643	0	0.310929	-1
HLA-DMB	-0.334629	0.661419	0.13006	0.686891	4.21889	0	0.46469	1		FAM20B	0.152481	0.359412	-0.157188	0.370788	5.01836	0	0.309669	-1
EVI2B	-0.201683	0.519253	0.257865	0.610931	4.12999	0	0.459548	1		USP3	0.0827297	0.347716	-0.22667	0.455251	4.33231	0	0.3094	-1
SAMHD1	-0.332056	0.682887	0.124987	0.777356	3.77619	0	0.457042	1		REL	0.0314586	0.501844	-0.270917	0.570606	2.99831	0	0.302376	-1
MEG3	-0.129354	0.445217	0.327586	0.7144	3.54818	0	0.45694	1		AP1G2	0.07666	0.411767	-0.224981	0.426464	3.45505	0	0.301641	-1
CD2	-0.189988	0.53269	0.261398	0.684371	4.29799	0	0.451386	1		HEXIM1	0.0352704	0.410876	-0.265199	0.35399	4.3943	0	0.30047	-1
SPARC	-0.286557	0.568935	0.164065	0.582726	3.38248	0	0.450622	1		ZNF506	0.0687713	0.424202	-0.229959	0.437596	3.56845	0	0.298731	-1
EMP3	-0.225634	0.595481	0.219255	0.699488	3.56033	0	0.444889	1		CCNG2	0.183256	0.381981	-0.112286	0.398908	3.95911	0	0.295541	-1
IL6ST	-0.304702	0.515457	0.139416	0.543638	4.33099	0	0.444119	1		LARGE1	0.0544754	0.492314	-0.240176	0.457857	4.36349	0	0.294651	-1
IRF8	-0.125573	0.522623	0.317988	0.775204	3.55036	0	0.443561	1		PATZ1	0.105569	0.414936	-0.188469	0.407238	4.48042	0	0.294038	-1
NID1	-0.323943	0.564785	0.113837	0.582042	3.35528	0	0.43778	1		ELF4	0.142932	0.431038	-0.149712	0.538473	3.57999	0	0.292644	-1
MPEG1	-0.244093	0.495685	0.179452	0.567512	4.24545	0	0.423545	1		VPS13C	0.154249	0.412231	-0.137003	0.479489	3.61781	0	0.291252	-1
IFITM2	-0.215924	0.635945	0.204259	0.610892	3.61129	0	0.420183	1		SPG21	0.126134	0.299555	-0.16415	0.419098	3.85484	0	0.290285	-1
TMEM176A	-0.218896	0.591965	0.201247	0.604922	3.49048	0	0.420144	1		MFSD6	0.157399	0.389824	-0.131991	0.455007	3.5557	0	0.28939	-1
TCF4	-0.20786	0.549209	0.206184	0.535708	3.56276	0	0.414044	1		HDAC1	0.137025	0.327331	-0.151633	0.461508	4.34113	0	0.288658	-1
FBN1	-0.16949	0.583584	0.236027	0.650827	3.45368	0	0.405517	1		ZNF436	0.138328	0.480326	-0.143198	0.557613	3.61534	0	0.281527	-1
CFD	-0.0250577	0.6674	0.371542	0.768674	3.31504	0	0.3966	1		ME3	0.108391	0.348355	-0.170317	0.346331	4.51915	0	0.278708	-1
ROBO1	-0.309097	0.645012	0.0848619	0.707005	3.34735	0	0.393959	1		CEP350	0.113348	0.348133	-0.165287	0.434901	4.06532	0	0.278635	-1
SNORD59B	-0.202682	0.576752	0.18851	0.702244	4.1511	0	0.391192	1		DAZAP2	0.124199	0.36396	-0.148536	0.317561	4.81619	0	0.272734	-1
HLA-DMA	-0.310723	0.719112	0.074631	0.70703	3.78461	0	0.385354	1		ENGASE	0.0897342	0.554342	-0.175424	0.424258	3.72738	0	0.265159	-1
DOCK2	-0.151541	0.527017	0.230208	0.647831	3.86653	0	0.381749	1		TRIP4	0.0544205	0.320703	-0.197081	0.303809	3.69743	0	0.251501	-1
MYO1F	-0.142618	0.504444	0.230656	0.633966	3.97768	0	0.373274	1		SMG7	0.112308	0.313548	-0.137756	0.326528	4.25431	0	0.250064	-1
LTBP4	-0.0882436	0.502341	0.282403	0.608454	3.36106	0	0.370647	1		RC3H1	0.110248	0.297072	-0.13915	0.359885	4.39458	0	0.249397	-1
PIP4K2A	-0.244157	0.460647	0.116338	0.508133	4.01242	0	0.360495	1		HEATR5B	0.0800661	0.295535	-0.164054	0.389203	3.71548	0	0.24412	-1
OLFML3	-0.0509669	0.551753	0.304326	0.595653	3.07839	0	0.355293	1		RCAN3	0.120329	0.296328	-0.122338	0.349697	3.71645	0	0.242667	-1
RNF130	-0.239418	0.593971	0.110264	0.59664	3.90006	0	0.349682	1		GCN1	0.0892815	0.455775	-0.152694	0.385332	3.4873	0	0.241975	-1
B2M	-0.355754	0.689498	-0.00611503	0.531701	3.76497	0	0.349639	1		USP16	0.144266	0.357726	-0.0976617	0.457133	3.29468	0	0.241928	-1
TCF7L1	-0.0614332	0.45806	0.287982	0.54087	3.84536	0	0.349415	1		KDM5A	0.103234	0.331587	-0.13845	0.370592	3.91155	0	0.241684	-1
GUCY1A3	-0.186241	0.396138	0.158117	0.571499	3.49445	0	0.344358	1		HEBP1	0.110907	0.378582	-0.128146	0.3847	3.35935	0	0.239053	-1
DDR2	-0.225515	0.467433	0.116376	0.537468	3.44814	0	0.341891	1		LINC00852	0.0775338	0.313283	-0.161425	0.363521	3.55189	0	0.238959	-1
LAMA2	-0.146278	0.465162	0.192074	0.507384	3.66255	0	0.338352	1		SOD1	0.0792984	0.34228	-0.158766	0.463544	3.21698	0	0.238065	-1
ELMO1	-0.054102	0.463103	0.282222	0.588621	3.66854	0	0.336325	1		TRIM33	0.0693487	0.281706	-0.168319	0.443515	3.59358	0	0.237668	-1
SLCO2A1	-0.0447166	0.38021	0.287015	0.504272	3.51187	0	0.331732	1		PLIN4	0.0302743	0.33537	-0.204376	0.327505	3.97718	0	0.234651	-1
TMEM176B	-0.190645	0.457232	0.13493	0.505056	3.67403	0	0.325576	1		TMEM181	0.0947291	0.369634	-0.136433	0.302474	4.33235	0	0.231162	-1
PRDM1	-0.157334	0.628744	0.16805	0.6553	3.45248	0	0.325384	1		SP1	0.0439752	0.237966	-0.186093	0.394209	3.90328	0	0.230068	-1
SGK1	-0.116615	0.582476	0.207321	0.634704	3.20445	0	0.323936	1		EIF3D	0.136475	0.424826	-0.0926395	0.344653	3.52653	0	0.229115	-1
NRP1	-0.163947	0.547422	0.157356	0.470343	4.02596	0	0.321303	1		SH3YL1	0.0790141	0.448897	-0.144816	0.427248	3.27046	0	0.22383	-1
FNBP1	-0.203711	0.463835	0.115524	0.418468	4.5171	0	0.319235	1		PAXBP1	0.134156	0.326696	-0.0870966	0.395744	3.14753	0	0.221253	-1
BAG2	-0.126176	0.583095	0.19257	0.468255	3.36438	0	0.318746	1		RARS2	0.114411	0.340607	-0.103184	0.375509	3.49812	0	0.217595	-1
IL3RA	-0.115584	0.372864	0.202896	0.479416	4.03093	0	0.31848	1		ASB8	0.108201	0.273018	-0.107386	0.321277	3.87098	0	0.215587	-1
DPYSL2	-0.176132	0.398759	0.139916	0.427423	4.18748	0	0.316048	1		BTBD1	0.107061	0.257681	-0.106652	0.297099	4.49171	0	0.213713	-1
TRAF3IP3	-0.143116	0.427463	0.17054	0.570902	3.30525	0	0.313656	1		GPATCH2	0.0809634	0.344394	-0.125917	0.263878	3.55445	0	0.20688	-1
DOCK8	-0.286282	0.619259	0.0245177	0.585998	3.98489	0	0.310799	1		RAB10	0.0176811	0.385983	-0.188055	0.513542	3.42063	0	0.205736	-1
MPP1	-0.0975792	0.511881	0.205651	0.570396	3.46453	0	0.303231	1		RPRD2	0.0519203	0.307309	-0.153593	0.440673	3.17341	0	0.205514	-1
ANTXR2	-0.199783	0.438055	0.0954315	0.459522	3.48068	0	0.295214	1		STK24	0.0880773	0.263996	-0.113009	0.308835	3.92669	0	0.201086	-1
TNS2	-0.104491	0.339543	0.188427	0.457117	4.21989	0	0.292918	1		C7orf31	0.142963	0.396159	-0.0574237	0.348508	3.34256	0	0.200387	-1
NEK6	-0.175432	0.497536	0.117037	0.472027	3.52361	0	0.292469	1		ZNF433	0.051328	0.27305	-0.14119	0.267998	3.59934	0	0.192518	-1
FAM102A	-0.253521	0.480959	0.0324791	0.459101	4.53956	0	0.286	1		ACTR2	0.130398	0.246984	-0.0583485	0.283947	3.61607	0	0.188746	-1
LBH	-0.152679	0.412526	0.12629	0.408439	3.72027	0	0.278969	1		ARHGEF7	0.144944	0.327537	-0.0330292	0.372369	3.57515	0	0.177973	-1
HIPK3	-0.200392	0.406589	0.0780466	0.384004	4.49462	0	0.278439	1		MESDC2	0.00214482	0.256813	-0.175402	0.385354	3.38937	0	0.177547	-1
CAPN2	-0.0785102	0.523699	0.199858	0.541323	3.8175	0	0.278368	1		PTP4A2	0.0554089	0.213054	-0.113905	0.318652	3.40605	0	0.169314	-1
CCDC88C	-0.213447	0.45259	0.0602483	0.50702	3.29369	0	0.273695	1		CUL9	0.0453823	0.274207	-0.11736	0.23792	3.83954	0	0.162743	-1
SLCO2B1	-0.109771	0.427139	0.161487	0.546754	3.31915	0	0.271258	1		FAN1	0.0209435	0.28903	-0.140328	0.26074	3.55694	0	0.161272	-1
NOTCH2	-0.168441	0.345201	0.0978321	0.382436	5.11991	0	0.266273	1		NGRN	0.0199027	0.333294	-0.138877	0.349224	3.71882	0	0.15878	-1
ARL14EP	-0.135507	0.351496	0.128319	0.3615	3.98562	0	0.263826	1		MRPL57	0.0768127	0.248682	-0.0773374	0.236102	3.91032	0	0.15415	-1
PPIC	-0.181162	0.401019	0.0809798	0.423949	4.27884	0	0.262142	1		ZSCAN29	0.048897	0.207356	-0.0773999	0.217559	3.94653	0	0.126297	-1
MFSD1	-0.181672	0.48506	0.0789488	0.429042	3.3963	0	0.26062	1		SNRNP200	0.0223732	0.208033	-0.103249	0.288048	4.01179	0	0.125622	-1
P2RX4	-0.174815	0.343538	0.0817369	0.377515	4.43888	0	0.256552	1		FN1	-0.105653	1.00958	0.948216	1.2117	4.70275	0	1.05387	1
SLC12A2	-0.080627	0.386751	0.16942	0.531829	3.61844	0	0.250047	1		ACTG2	0.0469008	1.16771	1.06728	1.4319	3.9667	0	1.02038	1
RUFY3	-0.165026	0.347998	0.0826894	0.345755	3.53952	0	0.247715	1		SULF1	-0.0605204	0.748628	0.958672	1.14591	4.9955	0	1.01919	1
GLS	-0.201782	0.467201	0.0395865	0.503244	3.27507	0	0.241369	1		THBS2	-0.157978	0.781393	0.743326	1.09373	4.32084	0	0.901304	1
ITPR1	0.0443713	0.679994	0.283198	0.642442	3.17335	0	0.238827	1		AEBP1	-0.174218	0.815809	0.724114	1.03001	4.88381	0	0.898332	1
LHFP	-0.112187	0.323032	0.122982	0.342785	3.62658	0	0.23517	1		VCAN	-0.0577312	0.781514	0.750001	0.943713	4.13859	0	0.807733	1
PHACTR2	-0.157072	0.454504	0.0728953	0.435047	3.62649	0	0.229967	1		COL1A2	-0.0995527	0.871942	0.667924	0.94984	3.73028	0	0.767477	1
GRAP2	-0.0708436	0.321361	0.158265	0.369226	3.66116	0	0.229108	1		TAGLN	-0.0756616	0.916994	0.66978	1.04472	4.07753	0	0.745442	1
SIDT2	-0.147719	0.327555	0.080334	0.36749	3.47517	0	0.228053	1		COL3A1	-0.0812241	0.879032	0.649636	0.943944	3.65498	0	0.73086	1
GAB3	-0.116401	0.364768	0.110803	0.354016	3.66242	0	0.227204	1		COL1A1	-0.118448	0.869326	0.582003	0.876969	3.67478	0	0.700451	1
JAZF1	-0.142458	0.271218	0.0844968	0.315284	4.44662	0	0.226954	1		COMP	-0.0792829	0.39833	0.619333	0.877359	4.35871	0	0.698616	1
SSFA2	-0.090889	0.318441	0.116511	0.361405	3.16532	0	0.2074	1		TNC	0.140422	0.77406	0.837303	1.02669	4.03048	0	0.696881	1
ATP6V1B2	-0.199428	0.366968	0.0031494	0.38326	3.43341	0	0.202578	1		CCL5	-0.0657896	0.870907	0.61646	1.19702	3.64679	0	0.68225	1
DENND5A	-0.165431	0.419195	0.0254357	0.31054	3.0737	0	0.190867	1		PTGIS	0.0687426	0.686158	0.739059	1.05061	3.91098	0	0.670317	1
FBXW2	-0.143659	0.303511	0.0289089	0.270796	3.69608	0	0.172568	1		TGFB3	0.0262675	0.616957	0.674903	0.800569	4.11217	0	0.648635	1
ATL3	-0.138611	0.347471	0.031765	0.331567	3.67836	0	0.170376	1		NNMT	-0.00143648	0.606789	0.624046	0.916706	3.67265	0	0.625482	1
SPTAN1	-0.139319	0.357777	0.0253419	0.320996	3.93551	0	0.164661	1		TPM2	0.0169169	0.797915	0.633359	0.8182	3.76269	0	0.616443	1
RNF216	-0.0945567	0.251436	0.0516336	0.289097	3.13416	0	0.14619	1		INHBA	0.0597734	0.560671	0.653178	0.88843	4.1098	0	0.593405	1
STX5	-0.0597135	0.227591	0.0746944	0.300445	3.43381	0	0.134408	1		BGN	-0.103848	0.659482	0.485643	0.824299	3.72737	0	0.589491	1
										SMOC2	0.00454628	0.543252	0.577239	0.859645	3.8892	0	0.572692	1
										COL5A1	-0.0359607	0.50354	0.536621	0.684262	4.77295	0	0.572582	1
										FLNA	-0.0832945	0.797293	0.486707	0.704691	4.08909	0	0.570001	1
										MMP11	0.122718	0.548517	0.681793	0.792179	3.64856	0	0.559075	1
										ITGA11	-0.0511107	0.421807	0.500708	0.659612	4.4398	0	0.551819	1
										MYL9	-0.0551909	0.804118	0.495947	0.876933	3.53071	0	0.551138	1
										SPON2	-0.037419	0.482972	0.501039	0.693312	4.33503	0	0.538458	1
										MT1X	0.0438473	0.552742	0.580238	0.769774	4.46084	0	0.536391	1
										COL6A2	-0.0138638	0.647705	0.513544	0.76931	3.82407	0	0.527408	1
										COL5A2	-0.0108057	0.594555	0.51468	0.794573	3.66753	0	0.525486	1
										ADAMTS2	-0.0553903	0.393803	0.470088	0.557351	4.92818	0	0.525479	1
										CTGF	-0.0280322	0.471792	0.489037	0.805038	4.11965	0	0.517069	1
										PMEPA1	-0.0233837	0.518738	0.489376	0.610738	4.16539	0	0.512759	1
										MFAP2	-0.00745302	0.610432	0.476331	0.663394	3.81397	0	0.483784	1
										GEM	0.016332	0.4727	0.476213	0.737917	4.23887	0	0.459881	1
										PLXDC2	-0.139233	0.716071	0.316319	0.679387	3.47584	0	0.455552	1
										CD14	-0.0582761	0.549145	0.396162	0.79383	3.4417	0	0.454439	1
										CLMP	-0.0769844	0.502951	0.377018	0.742605	3.5487	0	0.454002	1
										CAVIN1	-0.068548	0.628239	0.377997	0.71464	3.40002	0	0.446545	1
										CLIC4	-0.0790349	0.482091	0.36417	0.393456	4.1865	0	0.443205	1
										SELENOM	-0.079282	0.468379	0.363187	0.666974	3.68777	0	0.442469	1
										RCN3	-0.0473024	0.535124	0.382519	0.560378	3.68575	0	0.429821	1
										NTM	-0.134623	0.294026	0.286426	0.435667	5.51318	0	0.421049	1
										HTRA1	-0.0331649	0.36829	0.380592	0.467795	4.71061	0	0.413757	1
										ADAMTS12	-0.0154149	0.310532	0.394764	0.450901	4.31377	0	0.410179	1
										LRIG1	-0.0055797	0.466314	0.401938	0.552367	4.31419	0	0.407518	1
										FSTL3	-0.0347496	0.289743	0.367235	0.519895	5.15495	0	0.401985	1
										CLIC3	0.130566	0.665878	0.530248	1.02964	3.47242	0	0.399682	1
										CAP2	0.00923707	0.484064	0.40517	0.547703	4.2137	0	0.395933	1
										APOE	-0.10998	0.517416	0.280593	0.563447	4.05232	0	0.390574	1
										PDLIM7	-0.0463524	0.460271	0.338422	0.585797	4.01294	0	0.384774	1
										SFRP1	-0.0425941	0.336421	0.336079	0.490183	4.60076	0	0.378673	1
										MRC2	-0.0969739	0.397801	0.27825	0.511166	3.97139	0	0.375224	1
										MSC	-0.0641775	0.43408	0.303574	0.525813	3.9054	0	0.367752	1
										ARL4C	-0.00383565	0.410496	0.363233	0.554643	4.00804	0	0.367069	1
										LTBP2	-0.0913416	0.529918	0.272933	0.629615	3.81017	0	0.364274	1
										ALDH1B1	-0.0564631	0.369178	0.293124	0.500277	3.98062	0	0.349587	1
										ISLR	-0.058691	0.290976	0.288315	0.49824	3.86475	0	0.347006	1
										GAS6	-0.0475111	0.566275	0.293743	0.612897	3.31094	0	0.341254	1
										CTHRC1	-0.0392567	0.372333	0.293031	0.385978	4.2028	0	0.332288	1
										GLIS2	-0.0670298	0.317216	0.257644	0.388041	4.35984	0	0.324674	1
										GADD45B	-0.073344	0.301484	0.246214	0.560471	3.83359	0	0.319557	1
										ADGRA2	0.0152401	0.332371	0.334388	0.439252	4.25574	0	0.319148	1
										MPP1	0.056569	0.566683	0.374876	0.590568	3.38607	0	0.318307	1
										PDPN	-0.00718326	0.354783	0.31017	0.507778	3.49992	0	0.317353	1
										WISP1	-0.0505127	0.326132	0.262731	0.391716	3.93111	0	0.313243	1
										NXN	-0.0553471	0.414988	0.255904	0.508486	4.41262	0	0.311251	1
										KCTD1	-0.0624371	0.488371	0.24229	0.460903	3.97752	0	0.304727	1
										SLC39A14	-0.00107566	0.189916	0.302751	0.453761	4.22304	0	0.303827	1
										PCDH7	-0.00876683	0.4789	0.282778	0.534507	4.19588	0	0.291545	1
										FBLN2	-0.0233938	0.396673	0.263042	0.519433	3.44503	0	0.286436	1
										AXL	-0.0522123	0.316912	0.233886	0.5122	3.4227	0	0.286099	1
										NOTUM	-0.082453	0.268467	0.20074	0.440227	3.62538	0	0.283193	1
										GAS1	-0.0303285	0.230575	0.252498	0.432605	3.95955	0	0.282827	1
										ZNF469	-0.00738982	0.241134	0.273228	0.370087	4.10685	0	0.280618	1
										CYTH3	-0.0266792	0.361373	0.242605	0.39299	3.45765	0	0.269284	1
										SPEG	-0.00126931	0.325077	0.266115	0.4481	3.8112	0	0.267385	1
										MRGPRF	-0.0543692	0.271765	0.209067	0.407142	3.97997	0	0.263436	1
										WWC3	-0.044557	0.289286	0.213437	0.448944	3.95555	0	0.257994	1
										PDLIM4	-0.0513502	0.377578	0.206055	0.39948	3.88493	0	0.257406	1
										PYGO1	-0.0486144	0.452732	0.20017	0.345377	4.16719	0	0.248784	1
										LRRC15	-0.0540712	0.186139	0.193496	0.312315	3.9612	0	0.247567	1
										SMIM3	-0.0196005	0.213151	0.221859	0.286695	4.70873	0	0.241459	1
										ADCY9	-0.0687415	0.318383	0.167958	0.342334	4.09706	0	0.2367	1
										RAB3D	-0.0510334	0.374013	0.182242	0.35509	3.60616	0	0.233276	1
										SLC39A13	-0.0309729	0.23177	0.200584	0.372641	3.79009	0	0.231557	1
										SPACA6	-0.115745	0.278665	0.111594	0.223406	4.51019	0	0.227339	1
										KIAA1755	-0.00805295	0.293076	0.215984	0.356356	3.36041	0	0.224037	1
										PYCR1	-0.0530548	0.372295	0.170405	0.404119	3.89686	0	0.22346	1
										FHL3	-0.0413425	0.205609	0.181317	0.298754	4.61284	0	0.22266	1
										KCNMB1	-0.0034866	0.315734	0.217412	0.401371	3.7021	0	0.220899	1
										GLIPR2	-0.047028	0.293734	0.172244	0.402768	3.99275	0	0.219272	1
										RAMP1	-0.0606209	0.263699	0.155401	0.413314	3.32543	0	0.216022	1
										RAB11FIP5	-0.0446701	0.229401	0.169106	0.359613	3.51701	0	0.213776	1
										CEP295NL	-0.0131861	0.37956	0.197676	0.4101	3.23824	0	0.210862	1
										CDKN2A	0.0494327	0.53664	0.259997	0.576624	3.84405	0	0.210564	1
										KIAA0930	-0.0365128	0.366268	0.172238	0.302443	3.57287	0	0.208751	1
										GRAMD4	-0.118295	0.314768	0.082492	0.250722	3.68634	0	0.200787	1
										TLDC2	-0.0687582	0.204791	0.131075	0.314183	3.43936	0	0.199834	1
										PLEKHA4	0.0359435	0.304224	0.234424	0.39812	3.67721	0	0.19848	1
										MT1B	-0.00351583	0.201268	0.194955	0.319103	3.45212	0	0.198471	1
										DPEP1	-0.0702062	0.147367	0.12726	0.228532	5.2206	0	0.197467	1
										RAB3IL1	-0.0301901	0.210182	0.167221	0.314496	3.71476	0	0.197411	1
										RASGRP4	-0.0567172	0.205852	0.139987	0.322538	3.4648	0	0.196704	1
										SMO	-0.0579643	0.258182	0.133707	0.313887	3.6451	0	0.191672	1
										KIAA1161	0.00992588	0.270183	0.200005	0.35439	4.39288	0	0.190079	1
										NFAM1	-0.00729406	0.265655	0.181035	0.355468	3.35807	0	0.188329	1
										SORCS2	-0.00178869	0.238155	0.183908	0.339286	3.64832	0	0.185697	1
										NOV	-0.0350573	0.179693	0.149219	0.321222	3.44234	0	0.184276	1
										B4GALNT1	0.0506673	0.24193	0.231998	0.365591	3.77012	0	0.181331	1
										RNF185	-0.0674456	0.276489	0.112035	0.29984	2.94794	0	0.179481	1
										MRVI1-AS1	-0.0720294	0.186916	0.107062	0.278837	3.93558	0	0.179091	1
										HMX1	-0.036205	0.171163	0.141986	0.276346	3.36124	0	0.178191	1
										ARHGEF40	-0.0590798	0.236508	0.114584	0.203714	4.06936	0	0.173664	1
										FRG1BP	-0.172197	0.27957	-0.00166795	0.249539	3.83384	0	0.170529	1
										HCFC1R1	-0.0678856	0.155904	0.0938842	0.223794	4.63271	0	0.16177	1
										ELOB	-0.0756808	0.233538	0.0845975	0.274946	3.70985	0	0.160278	1
										JDP2	-0.0274458	0.21952	0.131075	0.255289	3.66013	0	0.158521	1
										CRELD2	-0.0292726	0.233201	0.124024	0.248651	3.6826	0	0.153297	1
										FBXO31	-0.0638032	0.218645	0.0877843	0.210396	4.07269	0	0.151587	1
										LSM11	-0.0955321	0.156484	0.0547226	0.169018	3.86152	0	0.150255	1
										CD3EAP	-0.0387932	0.195266	0.0962497	0.228069	3.52122	0	0.135043	1
										SBF1	-0.0855252	0.268424	0.048486	0.298639	3.61556	0	0.134011	1
										QPCTL	-0.0631049	0.182533	0.0692097	0.231239	3.51083	0	0.132315	1
